# Supplementary material for: Loss of cadherin related family member 5 (CDHR5) expression in clear cell renal cell carcinoma is a prognostic marker of disease progression
Source: Oncotarget. 2017 Aug 24;8(43):75076–86. doi: 10.18632/oncotarget.20507 (PMC5650401; doi:10.18632/oncotarget.20507)
Supplement: Supplementary file 2 [file oncotarget-08-75076-s002.xlsx]

## Sheet: coexpression_CDHR5_mRNA_express
Supplementary Table 1. Correlation between mRNA expression of CDHR5 with other genes (full list of genes)
Gene Symbol	Cytoband	Pearson Score	Spearman Score
RYK	3q22	-0.38	-0.43
BNIP2	15q22.2	-0.37	-0.44
CDYL	6p25.1	-0.35	-0.42
FCHSD2	11q13.4	-0.35	-0.33
HDGFRP3	15q25.2	-0.35	-0.41
KLC1	14q32.3	-0.33	-0.32
RBMS1	2q24.2	-0.33	-0.4
RAB31	18p11.3	-0.33	-0.38
EOGT	3p14.1	-0.33	-0.39
LRIG1	3p14	-0.33	-0.35
C1ORF216	1p34.3	-0.33	-0.33
PLS3	Xq23	-0.32	-0.38
CEP170	1q44	-0.32	-0.4
WDR82	3p21.2	-0.32	-0.35
MINA	3q11.2	-0.32	-0.44
POGLUT1	3q13.33	-0.32	-0.33
TWSG1	18p11.3	-0.32	-0.39
NXPE3	3q12.3	-0.32	-0.37
CRYBG3	3q11.2	-0.31	-0.36
ITGB1	10p11.2	-0.31	-0.38
KPNA1	3q21	-0.31	-0.34
CD200	3q13.2	-0.31	-0.28
TRIM37	17q23.2	-0.31	-0.32
TLE4	9q21.31	-0.31	-0.32
UBP1	3p22.3	-0.31	-0.33
EVI5	1p22.1	-0.31	-0.36
CD302	2q24.2	-0.31	-0.3
ARHGEF3	3p14.3	-0.31	-0.28
DNAJC10	2q32.1	-0.31	-0.36
ZNF532	18q21.32	-0.31	-0.34
ENAH	1q42.12	-0.31	-0.38
KBTBD2	7p14.3	-0.31	-0.36
ETV5	3q28	-0.3	-0.33
HIF1A	14q23.2	-0.3	-0.4
HSF2	6q22.31	-0.3	-0.41
PDE4B	1p31	-0.3	-0.37
ATP8B1	18q21.31	-0.3	-0.31
RCN2	15q23	-0.3	-0.39
TOP2B	3p24	-0.3	-0.33
UBE2E1	3p24.2	-0.3	-0.43
AP1S2	Xp22.2	-0.3	-0.32
ARHGEF2	1q21-q22	-0.3	-0.36
ARHGAP29	1p22.1	-0.3	-0.3
CACUL1	10q26.11	-0.3	-0.32
CEP76	18p11.21	-0.3	-0.29
PLEKHO2	15q22.1	-0.3	-0.29
FAM129A	1q25	-0.3	-0.33
MEX3B	15q25.2	-0.3	-0.35
HECA	6q23-q24	-0.3	-0.32
DISC1	1q42.1	-0.3	-0.29
UBE2Q2	15q24.2	-0.3	-0.33
DCLRE1B	1p13.2	-0.3	-0.35
CNST	1q44	-0.29	-0.24
SLC29A1	6p21.1	-0.29	-0.39
KIF3C	2p23	-0.29	-0.34
LBR	1q42.1	-0.29	-0.3
SERPINB8	18q22.1	-0.29	-0.33
PLA2G4A	1q25	-0.29	-0.32
PPP2R5C	14q32.31	-0.29	-0.28
UBA3	3p14.1	-0.29	-0.36
MFSD11	17q25	-0.29	-0.35
FAM49A	2p24.2	-0.29	-0.33
KLHL5	4p14	-0.29	-0.27
FYTTD1	3q29	-0.29	-0.36
GNG2	14q21	-0.29	-0.31
ZWILCH	15q22.31	-0.29	-0.39
SHQ1	3p13	-0.29	-0.36
STK38L	12p11.23	-0.29	-0.31
ANKRD50	4q28.1	-0.29	-0.29
LCORL	4p15.31	-0.29	-0.34
BTF3L4	1p32.3	-0.29	-0.39
GNB4	3q26.33	-0.29	-0.33
DSE	6q22	-0.29	-0.39
SPRED1	15q14	-0.29	-0.31
ITPRIPL2	16p12.3	-0.29	-0.33
ELF2	4q28	-0.28	-0.28
GNG10	9q31.3	-0.28	-0.34
KPNA3	13q14.3	-0.28	-0.35
STXBP5	6q24.3	-0.28	-0.35
SMAD1	4q31	-0.28	-0.36
MAP2K6	17q24.3	-0.28	-0.28
PTPN2	18p11.3-p11.2	-0.28	-0.35
RAB5A	3p24.3	-0.28	-0.37
ST3GAL2	16q22.1	-0.28	-0.3
SNTB2	16q22.1	-0.28	-0.33
ZNF200	16p13.3	-0.28	-0.25
BECN1	17q21	-0.28	-0.34
SYNJ2	6q25.3	-0.28	-0.31
PAPSS1	4q24	-0.28	-0.27
QKI	6q26	-0.28	-0.36
ARHGEF6	Xq26.3	-0.28	-0.3
TBPL1	6q23.2	-0.28	-0.41
RGAG4	Xq13.1	-0.28	-0.3
MCTP1	5q15	-0.28	-0.31
FAM89A	1q42.2	-0.28	-0.35
B3GALNT2	1q42.3	-0.28	-0.3
CMTM6	3p22.3	-0.28	-0.36
FAM102B	1p13.3	-0.28	-0.29
CDC42SE1	1q21.3	-0.28	-0.33
TIGAR	12p13.3	-0.28	-0.29
TSHZ3	19q12	-0.28	-0.34
ARHGAP18	6q22.33	-0.28	-0.3
IRF2BPL	14q24.3	-0.28	-0.28
ENTPD1	10q24	-0.27	-0.25
CSF2RB	22q13.1	-0.27	-0.28
EFEMP1	2p16	-0.27	-0.31
GABPB1	15q21.2	-0.27	-0.34
IFI16	1q22	-0.27	-0.34
MARCKS	6q22.2	-0.27	-0.34
SOX4	6p22.3	-0.27	-0.34
ADAM17	2p25	-0.27	-0.32
WRN	8p12	-0.27	-0.28
TUBA1A	12q13.12	-0.27	-0.33
EIF4G3	1p36.12	-0.27	-0.29
MAP4K4	2q11.2-q12	-0.27	-0.32
USP6NL	10p13	-0.27	-0.29
HDAC9	7p21.1	-0.27	-0.25
ZEB2	2q22.3	-0.27	-0.31
FBXO30	6q24	-0.27	-0.27
UBE2J1	6q15	-0.27	-0.34
FKBP7	2q31.2	-0.27	-0.3
MFSD14B	9q22.32	-0.27	-0.31
STRIP1	1p13.3	-0.27	-0.26
SULF1	8q13.2	-0.27	-0.3
KLHL18	3p21.31	-0.27	-0.3
DUSP22	6p25.3	-0.27	-0.23
GJC2	1q42.13	-0.27	-0.27
ATP8B2	1q21.3	-0.27	-0.26
ISY1	3q21.3	-0.27	-0.27
STIM2	4p15.2	-0.27	-0.22
FAM160B1	10q25.3	-0.27	-0.32
DCAF12	9p13.3	-0.27	-0.25
C18ORF54	18q21.2	-0.27	-0.28
MFSD14A	1p21.2	-0.27	-0.3
ZFP69B	1p34.2	-0.27	-0.32
ADPRH	3q13.31-q13.33	-0.26	-0.26
CBFB	16q22.1	-0.26	-0.33
CDC27	17q21.32	-0.26	-0.32
CDK2	12q13	-0.26	-0.33
FAM171B	2q32.1	-0.26	-0.35
EPB41L2	6q23	-0.26	-0.27
GYG1	3q24-q25.1	-0.26	-0.4
HHEX	10q23.33	-0.26	-0.25
KCNN2	5q22.3	-0.26	-0.28
LTBP3	11q13.1	-0.26	-0.29
MAP3K3	17q23.3	-0.26	-0.29
RGS3	9q32	-0.26	-0.34
PPP1R18	6p21.3	-0.26	-0.28
ZNF35	3p21.32	-0.26	-0.28
RNGTT	6q16	-0.26	-0.31
SNAP23	15q14	-0.26	-0.33
IQGAP1	15q26.1	-0.26	-0.28
FEZ1	11q24.2	-0.26	-0.29
VGLL4	3p25.3	-0.26	-0.29
ZBTB24	6q21	-0.26	-0.31
FIG4	6q21	-0.26	-0.31
PPP4R1	18p11.22	-0.26	-0.26
SH2B3	12q24	-0.26	-0.26
WASF3	13q12	-0.26	-0.29
NUDT3	6p21.2	-0.26	-0.28
ZNF613	19q13.41	-0.26	-0.21
B3GNT8	19q13.2	-0.26	-0.31
NTM	11q25	-0.26	-0.28
DESI2	1q44	-0.26	-0.3
NIN	14q22.1	-0.26	-0.26
MEX3C	18q21.2	-0.26	-0.28
ANTXR1	2p13.1	-0.26	-0.29
LRRC8C	1p22.2	-0.26	-0.21
BTBD10	11p15.2	-0.26	-0.33
ZNRF1	16q23.1	-0.26	-0.31
UBASH3B	11q24.1	-0.26	-0.3
PAQR8	6p12.1	-0.26	-0.35
AMIGO2	12q13.11	-0.26	-0.33
GLIPR2	9p13.3	-0.26	-0.3
ZNHIT6	1p22.3	-0.26	-0.27
KCTD1	18q11.2	-0.26	-0.32
PBRM1	3p21	-0.26	-0.27
MIS18BP1	14q21.2	-0.26	-0.26
CSGALNACT2	10q11.21	-0.26	-0.28
CAMSAP2	1q32.1	-0.26	-0.31
EPHX4	1p22.1	-0.26	-0.33
MIB1	18q11.2	-0.26	-0.28
KLHL42	12p11.22	-0.26	-0.3
ZBTB2	6q25.1	-0.26	-0.29
TTC39C	18q11.2	-0.26	-0.3
HTR7P1	12p13.1	-0.26	-0.27
LIX1L	1q21.1	-0.26	-0.25
ARRB1	11q13	-0.25	-0.22
ATP2B1	12q21.3	-0.25	-0.28
MTMR9	8p23-p22	-0.25	-0.25
PRDM1	6q21	-0.25	-0.23
BMI1	10p11.23	-0.25	-0.23
CBL	11q23.3	-0.25	-0.23
CHD3	17p13.1	-0.25	-0.25
ELK3	12q23	-0.25	-0.23
MECOM	3q26.2	-0.25	-0.27
EXTL2	1p21	-0.25	-0.23
ACSL4	Xq22.3-q23	-0.25	-0.33
FHL3	1p34	-0.25	-0.29
FLI1	11q24.1-q24.3	-0.25	-0.23
GBAS	7p12	-0.25	-0.39
GJA1	6q22.31	-0.25	-0.22
GTF2E1	3q21-q24	-0.25	-0.28
JARID2	6p24-p23	-0.25	-0.24
KCNQ1	11p15.5	-0.25	-0.25
LYN	8q13	-0.25	-0.3
MCM3	6p12	-0.25	-0.26
CDK17	12q23.1	-0.25	-0.26
PRKRIR	11q13.5	-0.25	-0.3
MAP4K2	11q13	-0.25	-0.22
SRPK2	7q22-q31.1	-0.25	-0.34
STYX	null	-0.25	-0.28
PXDN	2p25	-0.25	-0.36
HACD4	9p21.3	-0.25	-0.26
CDC14A	1p21	-0.25	-0.21
MTMR6	13q12	-0.25	-0.26
LRRFIP1	2q37.3	-0.25	-0.28
SOCS5	2p21	-0.25	-0.25
YAP1	11q13	-0.25	-0.24
MSL3	Xp22.3	-0.25	-0.26
FSTL1	3q13.33	-0.25	-0.33
PTENP1	9p13.3	-0.25	-0.25
GPR176	15q14-q15.1	-0.25	-0.24
TMEM173	5q31.2	-0.25	-0.25
FAM81A	15q22.2	-0.25	-0.39
UTP11L	1p34.3	-0.25	-0.3
FAR1	11p15.2	-0.25	-0.3
GSKIP	14q32.2	-0.25	-0.3
PLB1	2p23.2	-0.25	-0.26
PGM2L1	11q13.4	-0.25	-0.27
CPSF2	14q31.1	-0.25	-0.29
SEMA4C	2q11.2	-0.25	-0.21
CHSY1	15q26.3	-0.25	-0.35
CD93	20p11.21	-0.25	-0.23
CSGALNACT1	8p21.3	-0.25	-0.25
TBC1D2B	15q24.3-q25.1	-0.25	-0.25
TBC1D9	4q31.21	-0.25	-0.29
ANKRD28	3p25.1	-0.25	-0.33
FAM208A	3p14.3	-0.25	-0.3
TBCEL	11q23.3	-0.25	-0.26
BICD2	9q22.31	-0.25	-0.27
GPR161	1q24.2	-0.25	-0.29
MSRB3	12q14.3	-0.25	-0.27
LRR1	14q21.3	-0.25	-0.26
NLGN2	17p13.1	-0.25	-0.27
SIPA1L2	1q42.2	-0.25	-0.25
MKL1	22q13	-0.25	-0.27
JAZF1	7p15.2-p15.1	-0.25	-0.31
MTHFD1L	6q25.1	-0.25	-0.35
RCSD1	1q24.2	-0.25	-0.19
SMURF2	17q22-q23	-0.25	-0.22
BFSP1	20p12.1	-0.24	-0.34
CA11	19q13.3	-0.24	-0.26
CLIC2	Xq28	-0.24	-0.26
CREB1	2q34	-0.24	-0.23
DR1	1p22.1	-0.24	-0.25
GUCY1B3	4q31.3-q33	-0.24	-0.28
UBE2K	4p14	-0.24	-0.3
HRH1	3p25	-0.24	-0.33
TCTEX1D1	1p31.3	-0.24	-0.31
ITGA4	2q31.3	-0.24	-0.22
MARK1	1q41	-0.24	-0.26
MEF2C	5q14.3	-0.24	-0.23
PPP1R12A	12q15-q21	-0.24	-0.23
PPP3CA	4q24	-0.24	-0.26
SMARCE1	17q21.2	-0.24	-0.31
SPARC	5q31.3-q32	-0.24	-0.23
SQLE	8q24.1	-0.24	-0.3
ZEB1	10p11.2	-0.24	-0.2
TIMP2	17q25	-0.24	-0.31
TPM4	19p13.1	-0.24	-0.32
VHL	3p25.3	-0.24	-0.24
SLC43A1	11q12.1	-0.24	-0.3
ADAM19	5q33.3	-0.24	-0.28
ZMYM4	1p32-p34	-0.24	-0.28
FEZ2	2p21	-0.24	-0.27
PHACTR2	6q24.2	-0.24	-0.22
HEPH	Xq11-q12	-0.24	-0.24
NUAK1	12q23.3	-0.24	-0.23
RANBP9	6p23	-0.24	-0.27
DNAJB6	7q36.3	-0.24	-0.34
ARPC2	2q36.1	-0.24	-0.27
STX6	1q25.3	-0.24	-0.26
HNRNPR	1p36.12	-0.24	-0.25
CDC42EP3	2p21	-0.24	-0.24
CYSLTR1	Xq13.2-q21.1	-0.24	-0.2
CDC42EP1	22q13.1	-0.24	-0.25
PRICKLE1	12q12	-0.24	-0.26
CYBRD1	2q31.1	-0.24	-0.26
SEMA6D	15q21.1	-0.24	-0.27
MED28	4p16	-0.24	-0.28
CD276	15q23-q24	-0.24	-0.32
CMTM1	16q21	-0.24	-0.29
VOPP1	7p11.2	-0.24	-0.3
ASB3	2p16.2	-0.24	-0.28
SLC18B1	6q22.3-q23.3	-0.24	-0.27
CRLF3	17q11.2	-0.24	-0.22
L3MBTL3	6q23	-0.24	-0.29
KDM2B	12q24.31	-0.24	-0.22
CBX2	17q25.3	-0.24	-0.26
SERAC1	6q25.3	-0.24	-0.27
TANC1	2q24.2	-0.24	-0.21
TM6SF1	15q24-q26	-0.24	-0.21
LRRC49	15q23	-0.24	-0.19
SLFN12	17q12	-0.24	-0.22
KLHDC8A	1q32.1	-0.24	-0.27
PHF10	6q27	-0.24	-0.29
BTBD3	20p12.2	-0.24	-0.23
MAP7D1	1p34.3	-0.24	-0.27
SYT11	1q21.2	-0.24	-0.25
ADGRL2	1p31.1	-0.24	-0.22
TMEM136	11q23.3	-0.24	-0.26
FRAT2	10q24.1	-0.24	-0.22
PITPNB	22q12.1	-0.24	-0.26
PARP11	12p13.3	-0.24	-0.26
PELI1	2p13.3	-0.24	-0.23
KLHL14	18q12.1	-0.24	-0.33
WDFY1	2q36.1	-0.24	-0.21
FMNL3	12q13.12	-0.24	-0.2
TMEM184B	22q12	-0.24	-0.22
CNRIP1	2p14	-0.24	-0.24
ZNF720	16p11.2	-0.24	-0.28
SERBP1	1p31	-0.24	-0.25
TINF2	14q12	-0.24	-0.24
KRT222	17q21.2	-0.24	-0.3
LYSMD2	15q21.2	-0.24	-0.26
C15ORF52	15q15.1	-0.24	-0.24
SMAP1	6q13	-0.24	-0.3
ZNF792	19q13.11	-0.24	-0.22
SH3KBP1	Xp22.1-p21.3	-0.24	-0.24
ADGRE2	19p13.1	-0.24	-0.28
LOC653653	17q23.1	-0.24	-0.25
ZFP1	16q23.1	-0.24	-0.26
XYLT1	16p12.3	-0.24	-0.21
GINS3	16q21	-0.24	-0.29
RFX7	15q21.3	-0.24	-0.27
MARCKSL1	1p35.1	-0.24	-0.28
AIF1	6p21.3	-0.23	-0.23
ATF1	12q13	-0.23	-0.23
ATP1B3	3q23	-0.23	-0.33
CBLB	3q13.11	-0.23	-0.19
CDC5L	6p21	-0.23	-0.26
CDK6	7q21-q22	-0.23	-0.29
COL4A5	Xq22	-0.23	-0.3
DBN1	5q35.3	-0.23	-0.3
DUSP6	12q22-q23	-0.23	-0.24
FAP	2q23	-0.23	-0.33
GGTA1P	9q33.2	-0.23	-0.21
GNA15	19p13.3	-0.23	-0.25
GNAI2	3p21.31	-0.23	-0.24
GTF2F2	13q14	-0.23	-0.28
IGFBP7	4q12	-0.23	-0.25
INPP4A	2q11.2	-0.23	-0.22
ITPR1	3p26.1	-0.23	-0.28
LCA5	6q14.1	-0.23	-0.25
LDLR	19p13.2	-0.23	-0.3
MYO5A	15q21	-0.23	-0.26
PMP22	17p12	-0.23	-0.26
UBL3	13q12-q13	-0.23	-0.24
SRGN	10q22.1	-0.23	-0.23
PTPRE	10q26	-0.23	-0.22
RAP1A	1p13.3	-0.23	-0.26
RNF2	1q25.3	-0.23	-0.24
ROBO1	3p12	-0.23	-0.27
SMARCA1	Xq25	-0.23	-0.21
C9ORF72	9p21.2	-0.23	-0.23
FSCN1	7p22	-0.23	-0.27
ST5	11p15	-0.23	-0.33
VAMP7	Xq28 and Yq12	-0.23	-0.3
MAP3K7	6q15	-0.23	-0.26
TCF4	18q21.1	-0.23	-0.2
TLE2	19p13.3	-0.23	-0.23
TNFRSF1B	1p36.22	-0.23	-0.22
ZMYM2	13q11-q12	-0.23	-0.23
RECK	9p13.3	-0.23	-0.18
TEAD2	19q13.3	-0.23	-0.27
CGGBP1	3p11.1	-0.23	-0.27
PEA15	1q21.1	-0.23	-0.26
S1PR2	19p13.2	-0.23	-0.25
KCNK6	19q13.1	-0.23	-0.23
LITAF	16p13.13	-0.23	-0.24
KIAA0040	1q25.1	-0.23	-0.2
BCLAF1	6q23.3	-0.23	-0.28
CASP8AP2	6q15	-0.23	-0.24
UBA2	19q12	-0.23	-0.26
ACTR3	2q14.1	-0.23	-0.26
NRG3	10q23.1	-0.23	-0.24
PHTF1	1p13	-0.23	-0.27
MORF4L1	15q24	-0.23	-0.29
GALNT6	12q13	-0.23	-0.23
ZNF322	6p22.1	-0.23	-0.23
PEAK1	15q24.3	-0.23	-0.26
WDR26	1q42.13	-0.23	-0.28
KDM7A	7q34	-0.23	-0.25
MB21D1	6q13	-0.23	-0.24
KCTD12	13q22.3	-0.23	-0.24
ASAP1	8q24.1-q24.2	-0.23	-0.26
CLEC4A	12p13	-0.23	-0.22
MARVELD1	10q24.2	-0.23	-0.25
CALHM2	10q24.33	-0.23	-0.2
TRNT1	3p25.1	-0.23	-0.25
SH3GLB1	1p22	-0.23	-0.25
ZDHHC3	3p21.31	-0.23	-0.28
FAM198B	4q32.1	-0.23	-0.2
CHST15	10q26	-0.23	-0.22
GALNT7	4q31.1	-0.23	-0.36
CARD6	5p13.1	-0.23	-0.25
ZNF518B	4p16.1	-0.23	-0.22
CCSER2	10q23.1	-0.23	-0.25
MANSC1	12p13.2	-0.23	-0.21
FKBP14	7p14.3	-0.23	-0.33
MSL2	3q22.3	-0.23	-0.21
DOCK10	2q36.2	-0.23	-0.21
ADGRL1	19p13.2	-0.23	-0.24
NECAP2	1p36.13	-0.23	-0.24
TRIM32	9q33.1	-0.23	-0.24
LPIN1	2p25.1	-0.23	-0.25
DPH3	3p25.1	-0.23	-0.26
SH3PXD2B	5q35.1	-0.23	-0.34
R3HDM1	2q21.3	-0.23	-0.24
MKRN2	3p25	-0.23	-0.27
AMOTL1	11q14.3	-0.23	-0.23
MVB12B	9q33.3	-0.23	-0.23
ARHGAP31	3q13.33	-0.23	-0.21
FAM110B	8q12.1	-0.23	-0.27
LRCH2	Xq23	-0.23	-0.29
SMIM13	6p24.2	-0.23	-0.31
HEATR5A	14q12	-0.23	-0.23
SLFN11	17q12	-0.23	-0.26
RNF144B	6p22.3	-0.23	-0.26
FOXP1	3p14.1	-0.23	-0.3
PDCD4	10q24	-0.23	-0.25
BLNK	10q23.2-q23.33	-0.23	-0.22
TMOD2	15q21.2	-0.23	-0.23
NSUN3	3q11.1	-0.23	-0.28
RBM26	13q31.1	-0.23	-0.22
SAMSN1	21q11	-0.23	-0.25
PAPOLG	2p16.1	-0.23	-0.23
CASP10	2q33-q34	-0.22	-0.17
2007-09-01	7p14.2	-0.22	-0.27
DCK	4q13.3-q21.1	-0.22	-0.23
DPYSL3	5q32	-0.22	-0.33
EMP1	12p12.3	-0.22	-0.27
EPHA3	3p11.2	-0.22	-0.22
FES	15q26.1	-0.22	-0.21
FPR1	19q13.4	-0.22	-0.23
LPAR4	Xq21.1	-0.22	-0.26
GSK3B	3q13.3	-0.22	-0.23
HDAC1	1p34	-0.22	-0.25
HSPA2	14q24.1	-0.22	-0.29
LAMC1	1q31	-0.22	-0.29
LIG4	13q33-q34	-0.22	-0.22
MAP1A	15q15.3	-0.22	-0.24
ME1	6q12	-0.22	-0.3
MGP	12p12.3	-0.22	-0.23
MYO1B	2q12-q34	-0.22	-0.26
ZNF467	7q36.1	-0.22	-0.23
OPRL1	20q13.33	-0.22	-0.22
PDCL	9q12-q13	-0.22	-0.21
PDE3A	12p12	-0.22	-0.21
PLSCR1	3q23	-0.22	-0.29
PRKCH	14q23.1	-0.22	-0.18
PTEN	10q23.3	-0.22	-0.21
RAP1GDS1	4q23-q25	-0.22	-0.27
RECQL	12p12	-0.22	-0.24
REV3L	6q21	-0.22	-0.23
RPA1	17p13.3	-0.22	-0.22
RPS6KB1	17q23.1	-0.22	-0.27
SH3BGRL	Xq13.3	-0.22	-0.28
SNCA	4q21	-0.22	-0.29
SPAST	2p24-p21	-0.22	-0.26
STAT3	17q21.31	-0.22	-0.25
TLR5	1q41-q42	-0.22	-0.26
TP53BP1	15q15-q21	-0.22	-0.21
TP53BP2	1q41	-0.22	-0.26
FAM174B	15q26.1	-0.22	-0.27
UBE2A	Xq24	-0.22	-0.31
HDX	Xq21.1	-0.22	-0.2
IFITM1	11p15.5	-0.22	-0.27
TMEFF1	9q31	-0.22	-0.38
SLC7A6	16q22.1	-0.22	-0.24
BAG5	14q32.33	-0.22	-0.21
WTAP	6q25-q27	-0.22	-0.28
DOCK4	7q31.1	-0.22	-0.16
SEC24D	4q26	-0.22	-0.31
FRAT1	10q24.1	-0.22	-0.21
MYL12A	18p11.31	-0.22	-0.24
TNFSF13B	13q32-q34	-0.22	-0.26
HBS1L	6q23.3	-0.22	-0.29
LILRB1	19q13.4	-0.22	-0.22
SF3A3	1p34.3	-0.22	-0.24
FERMT2	14q22.1	-0.22	-0.23
BVES	6q21	-0.22	-0.22
PTP4A3	8q24.3	-0.22	-0.26
ZHX1	8q24.13	-0.22	-0.22
USB1	16q21	-0.22	-0.32
QTRTD1	3q13.31	-0.22	-0.21
EIF2AK4	15q15.1	-0.22	-0.28
NAA50	3q13.2	-0.22	-0.24
NRROS	3q29	-0.22	-0.2
GIMAP6	null	-0.22	-0.16
KCNT2	1q31.3	-0.22	-0.36
ZNF98	19p12	-0.22	-0.28
C1ORF52	1p22.3	-0.22	-0.26
APH1B	15q22.2	-0.22	-0.25
JAM3	11q25	-0.22	-0.19
RIOK1	6p24.3	-0.22	-0.26
ABHD5	3p21	-0.22	-0.29
TRPV2	17p11.2	-0.22	-0.2
FAM109B	22q13.2	-0.22	-0.25
C1ORF198	1q42.2	-0.22	-0.3
ATG4C	1p31.3	-0.22	-0.21
RELT	11q13.4	-0.22	-0.26
PALM2-AKAP2	9q31.3	-0.22	-0.24
METTL21A	2q33.3	-0.22	-0.25
BTBD1	15q24	-0.22	-0.27
GPR137C	14q22.1	-0.22	-0.22
TERF2IP	16q23.1	-0.22	-0.28
SSH1	12q24.11	-0.22	-0.25
TMX3	18q22	-0.22	-0.28
SMOX	20p13	-0.22	-0.28
FBLIM1	1p36.21	-0.22	-0.24
ZNF853	7p22.1	-0.22	-0.21
NDE1	16p13.11	-0.22	-0.19
LAMA1	18p11.3	-0.22	-0.22
LGI2	4p15.2	-0.22	-0.31
GIMAP4	7q36.1	-0.22	-0.2
SIRPB2	20p13	-0.22	-0.18
NID2	14q22.1	-0.22	-0.29
COBLL1	2q24.3	-0.22	-0.19
PARVA	11p15.3	-0.22	-0.28
PALLD	4q32.3	-0.22	-0.23
PDS5B	13q12.3	-0.22	-0.19
CLASP2	3p22.3	-0.22	-0.2
KIAA1024	15q25.1	-0.22	-0.33
AGTPBP1	9q21.33	-0.22	-0.24
AP4E1	15q21.2	-0.22	-0.26
MACF1	1p32-p31	-0.22	-0.19
TTC9	14q24.2	-0.22	-0.18
ADAMTS9	3p14.1	-0.22	-0.3
PLEKHG1	6q25.1	-0.22	-0.23
RIC1	9p24.1	-0.22	-0.3
KIAA1462	10p11.23	-0.22	-0.2
LRRC4C	11p12	-0.22	-0.31
ATXN10	22q13.31	-0.22	-0.26
BACE2	21q22.3	-0.22	-0.42
DNM3	1q24.3	-0.22	-0.22
PYGO1	15q21.3	-0.22	-0.34
PHF19	9q33.2	-0.22	-0.24
GNL3	3p21.1	-0.22	-0.34
SPECC1	17p11.2	-0.22	-0.28
ZBTB11	3q12.3	-0.22	-0.21
PALD1	10q22.1	-0.22	-0.17
AFAP1	4p16	-0.22	-0.25
FAM69A	1p22.1	-0.22	-0.29
SLC6A17	1p13.3	-0.22	-0.33
PURG	8p11	-0.22	-0.25
ELMO2	20q13	-0.22	-0.24
SLFN5	17q12	-0.22	-0.25
RGS18	1q31.2	-0.22	-0.18
MEAF6	1p35.3-p33	-0.22	-0.22
ZSWIM4	19p13.13	-0.22	-0.24
ANGPT1	8q23.1	-0.21	-0.2
RHOA	3p21.3	-0.21	-0.29
ARHGAP6	Xp22.3	-0.21	-0.18
FAM43A	3q29	-0.21	-0.21
BMP6	6p24-p23	-0.21	-0.2
BMPR2	2q33-q34	-0.21	-0.19
CNN3	1p22-p21	-0.21	-0.23
COL3A1	2q31	-0.21	-0.26
COL4A1	13q34	-0.21	-0.25
CREM	10p11.21	-0.21	-0.27
CSF1R	5q32	-0.21	-0.2
DLG4	17p13.1	-0.21	-0.23
DYNC1I1	7q21.3	-0.21	-0.27
DPYD	1p22	-0.21	-0.22
DUSP7	3p21	-0.21	-0.22
ECE1	1p36.1	-0.21	-0.23
EFNB3	17p13.1	-0.21	-0.23
FCGR2A	1q23	-0.21	-0.22
FOXO1	13q14.1	-0.21	-0.23
FRZB	2q32.1	-0.21	-0.24
FZD2	17q21.31	-0.21	-0.28
GALNT1	18q12.1	-0.21	-0.31
LRRC32	11q13.5-q14	-0.21	-0.17
GNA12	7p22.2	-0.21	-0.29
GRK5	10q26.11	-0.21	-0.22
GUCY1A2	11q21-q22	-0.21	-0.23
HDAC2	6q21	-0.21	-0.29
HMGA1	6p21	-0.21	-0.24
ITGA2	5q11.2	-0.21	-0.21
ITGAV	2q31-q32	-0.21	-0.21
ITPR2	12p11	-0.21	-0.24
LAMB1	7q22	-0.21	-0.39
LIMS1	2q12.3	-0.21	-0.25
MAP6	11q13.5	-0.21	-0.24
MBNL1	3q25	-0.21	-0.23
MMP2	16q12.2	-0.21	-0.29
PIK3C3	18q12.3	-0.21	-0.18
PIK3CG	7q22.3	-0.21	-0.19
PLAG1	8q12	-0.21	-0.35
POLR2B	4q12	-0.21	-0.22
PTPN12	7q11.23	-0.21	-0.26
RAB27A	15q21.3	-0.21	-0.25
RAD21	8q24	-0.21	-0.26
RSU1	10p13	-0.21	-0.23
SRSF3	6p21	-0.21	-0.21
SKIL	3q26	-0.21	-0.27
SLC1A4	2p15-p13	-0.21	-0.24
SLC9A1	1p36.1-p35	-0.21	-0.32
TIAM1	21q22.11	-0.21	-0.17
TPBG	6q14-q15	-0.21	-0.25
UVRAG	11q13.5	-0.21	-0.18
ZNF146	19q13.1	-0.21	-0.27
PRDM2	1p36.21	-0.21	-0.19
CXCR4	2q21	-0.21	-0.19
CDC7	1p22	-0.21	-0.27
PDE5A	4q27	-0.21	-0.21
VAMP4	1q24-q25	-0.21	-0.22
CTNNAL1	9q31.2	-0.21	-0.28
NRP2	2q33.3	-0.21	-0.24
SEC22C	3p22.1	-0.21	-0.26
STK17B	2q32.3	-0.21	-0.18
RAB28	4p15.33	-0.21	-0.24
ADAMTS3	4q13.3	-0.21	-0.26
ADAMTS1	21q21.2	-0.21	-0.28
ZSCAN12	6p21	-0.21	-0.17
RASSF2	20p13	-0.21	-0.27
ZBTB39	12q13.3	-0.21	-0.18
SRGAP3	3p25.3	-0.21	-0.19
USP3	15q22.3	-0.21	-0.23
HMGXB4	22q13.1	-0.21	-0.24
ACTR2	2p14	-0.21	-0.23
LHFP	13q12	-0.21	-0.21
CHSY3	5q23.3	-0.21	-0.27
TLR6	4p14	-0.21	-0.21
SYNCRIP	6q14-q15	-0.21	-0.27
PLK2	5q12.1-q13.2	-0.21	-0.22
SDCCAG8	1q43	-0.21	-0.2
ADAM28	8p21.2	-0.21	-0.21
PAPOLA	14q32.31	-0.21	-0.23
TOPBP1	3q22.1	-0.21	-0.23
IRAK3	12q14.3	-0.21	-0.23
HECTD2	10q23.32	-0.21	-0.22
CEP97	3q12.3	-0.21	-0.21
C10ORF88	10q26.13	-0.21	-0.22
PANK2	20p13	-0.21	-0.23
HAPLN3	15q26.1	-0.21	-0.24
ZNF436	1p36	-0.21	-0.24
ZNF681	19p12	-0.21	-0.25
EMILIN2	18p11.3	-0.21	-0.23
DACT1	14q23.1	-0.21	-0.22
FAM49B	8q24.21	-0.21	-0.24
RAB23	6p11	-0.21	-0.27
ARID4B	1q42.3	-0.21	-0.21
HOPX	4q12	-0.21	-0.23
ZNF469	16q24	-0.21	-0.28
TMEM87B	2q13	-0.21	-0.32
ABHD13	13q33.3	-0.21	-0.22
ZNF876P	4p16.3	-0.21	-0.24
ITPRIPL1	2q11.2	-0.21	-0.16
MICALL1	22q13.1	-0.21	-0.24
PPP4R2	3p13	-0.21	-0.24
RASSF3	12q14.2	-0.21	-0.2
PAQR3	4q21.21	-0.21	-0.28
SLC36A4	11q21	-0.21	-0.24
ARL15	5p15.2	-0.21	-0.19
FAM171A2	17q21.31	-0.21	-0.29
GDAP2	1p12	-0.21	-0.23
UHRF1BP1	6p21	-0.21	-0.24
LPCAT2	16q12.2	-0.21	-0.24
ARL8B	3p26.1	-0.21	-0.24
PGM2	4p14	-0.21	-0.27
LAPTM4B	8q22.1	-0.21	-0.35
TMEM55A	8q21.3	-0.21	-0.23
MAML3	4q28	-0.21	-0.18
CDV3	3q22.1	-0.21	-0.25
ZNF652	17q21.32	-0.21	-0.24
EXOC2	6p25.3	-0.21	-0.23
ZCCHC24	10q22.3	-0.21	-0.29
ARHGAP15	2q22.2-q22.3	-0.21	-0.19
SWAP70	11p15	-0.21	-0.19
C3ORF38	3p11.1	-0.21	-0.27
TMEM165	4q12	-0.21	-0.32
TAB2	6q25.1	-0.21	-0.28
THSD1	13q14.3	-0.21	-0.19
STAB1	3p21.1	-0.21	-0.22
PHLDB1	11q23.3	-0.21	-0.23
SMCHD1	18p11.32	-0.21	-0.21
ZFPM2	8q23	-0.21	-0.26
ACAP2	3q29	-0.21	-0.23
RBFOX2	22q13.1	-0.21	-0.21
ATP6V0A2	12q24.31	-0.21	-0.22
PRKD3	2p21	-0.21	-0.24
ARNTL2	12p12.2-p11.2	-0.21	-0.24
C16ORF45	16p13.11	-0.21	-0.22
RHOJ	14q23.2	-0.21	-0.23
RNF150	4q31.21	-0.21	-0.26
HEG1	3q21.2	-0.21	-0.18
BEND6	6p12.1	-0.21	-0.35
HACE1	6q16.3	-0.21	-0.24
PREX1	20q13.13	-0.21	-0.14
BMF	15q14	-0.21	-0.24
MS4A7	11q12	-0.21	-0.18
RASGRP3	2p25.1-p24.1	-0.21	-0.18
CFAP45	1q22	-0.21	-0.26
ARIH1	15q24	-0.21	-0.24
OLFML2B	1q23.3	-0.21	-0.27
LHX6	9q33.2	-0.21	-0.23
CEP85L	6q22	-0.21	-0.2
GORAB	1q24.2	-0.21	-0.26
ZNF322P1	9q22.33	-0.21	-0.22
ATP2C1	3q22.1	-0.21	-0.19
DAPP1	4q25-q27	-0.21	-0.18
TTYH2	17q25.1	-0.21	-0.27
TMEM30B	14q23.1	-0.21	-0.27
ABL2	1q25.2	-0.2	-0.27
ARF4	3p14.3	-0.2	-0.33
PLEKHA3	2q31.2	-0.2	-0.22
ZFHX3	16q22.3	-0.2	-0.2
ZFP36L1	14q22-q24	-0.2	-0.23
CAMK2D	4q26	-0.2	-0.15
CD86	3q21	-0.2	-0.19
CHN1	2q31.1	-0.2	-0.31
COL4A2	13q34	-0.2	-0.21
CR1	1q32	-0.2	-0.34
VCAN	5q14.3	-0.2	-0.24
CTGF	6q23.1	-0.2	-0.23
CTNNB1	3p21	-0.2	-0.19
EXT1	8q24.11	-0.2	-0.26
F13A1	6p25.3-p24.3	-0.2	-0.31
FBN1	15q21.1	-0.2	-0.27
FKBP1A	20p13	-0.2	-0.27
EMB	5q11.1	-0.2	-0.16
GAS6	13q34	-0.2	-0.19
JMY	5q14.1	-0.2	-0.22
GNAI3	1p13	-0.2	-0.21
GPR21	9q33	-0.2	-0.18
HCK	20q11-q12	-0.2	-0.17
HIVEP2	6q23-q24	-0.2	-0.23
ICA1	7p22	-0.2	-0.2
INSIG1	7q36	-0.2	-0.28
ITGA9	3p21.3	-0.2	-0.17
ITPKB	1q42.13	-0.2	-0.16
ANOS1	Xp22.32	-0.2	-0.23
TXLNB	6q24.1	-0.2	-0.3
SMAD2	18q21.1	-0.2	-0.23
MAP2	2q34-q35	-0.2	-0.19
MFNG	22q12	-0.2	-0.2
KITLG	12q22	-0.2	-0.16
MLH1	3p21.3	-0.2	-0.28
MRE11A	11q21	-0.2	-0.2
MYO1D	17q11.2	-0.2	-0.22
MYO1E	15q22.2	-0.2	-0.23
NPC1	18q11.2	-0.2	-0.24
RAB12	18p11.22	-0.2	-0.24
NRDC	1p32.2-p32.1	-0.2	-0.28
STT3B	3p23	-0.2	-0.25
DENND6A	3p14.3	-0.2	-0.17
SERPINB9	6p25	-0.2	-0.2
PPP3CB	10q22.2	-0.2	-0.28
PRKAR1A	17q24.2	-0.2	-0.22
PRKAR2B	7q22	-0.2	-0.26
PRKCB	16p11.2	-0.2	-0.17
PRKG1	10q11.2	-0.2	-0.19
RGS16	1q25-q31	-0.2	-0.27
SALL2	14q11.1-q12	-0.2	-0.19
SDCBP	8q12	-0.2	-0.32
SELL	1q24.2	-0.2	-0.22
SETMAR	3p26.1	-0.2	-0.26
SLC20A1	2q13	-0.2	-0.24
DHX36	3q25.2	-0.2	-0.23
STK10	5q35.1	-0.2	-0.17
TAF5	10q24-q25.2	-0.2	-0.22
TDG	12q24.1	-0.2	-0.27
THY1	11q23.3	-0.2	-0.23
TLR1	4p14	-0.2	-0.2
TMF1	3p14.1	-0.2	-0.24
TP53	17p13.1	-0.2	-0.23
UBE2G1	17p13.2	-0.2	-0.23
COL14A1	8q23	-0.2	-0.24
UTRN	6q24	-0.2	-0.18
VCL	10q22.2	-0.2	-0.2
VEGFC	4q34.3	-0.2	-0.24
ZBTB14	18p11.31	-0.2	-0.21
CNBP	3q21	-0.2	-0.21
SLMAP	3p21.2-p14.3	-0.2	-0.19
DEK	6p22.3	-0.2	-0.23
CASC15	6p22.3	-0.2	-0.26
CDK2AP1	12q24.31	-0.2	-0.28
SNN	16p13	-0.2	-0.2
DCHS1	11p15.4	-0.2	-0.16
MPDZ	9p23	-0.2	-0.19
USP14	18p11.32	-0.2	-0.21
NEMF	14q22	-0.2	-0.19
RASSF9	12q21.31	-0.2	-0.17
CD101	1p13	-0.2	-0.21
SNRNP40	1p35.2	-0.2	-0.24
MED23	6q22.33-q24.1	-0.2	-0.21
MED20	6p21.1	-0.2	-0.24
NOL4L	20q11.21	-0.2	-0.19
PABPC5	Xq21.3	-0.2	-0.2
EFCAB14	1p33	-0.2	-0.16
TRANK1	3p22.2	-0.2	-0.2
ARNT2	15q24	-0.2	-0.22
MAFB	20q12	-0.2	-0.21
THRAP3	1p34.3	-0.2	-0.2
PTBP3	9q32	-0.2	-0.22
ABI1	10p11.2	-0.2	-0.17
FEM1B	15q22	-0.2	-0.19
CALCRL	2q32.1	-0.2	-0.15
PIAS3	1q21	-0.2	-0.23
CAP1	1p34.2	-0.2	-0.2
ENOX2	Xq25	-0.2	-0.27
ATG7	3p25.3	-0.2	-0.24
CLEC4D	12p13.31	-0.2	-0.23
CD226	18q22.3	-0.2	-0.16
GMEB1	1p35.3	-0.2	-0.2
MALT1	18q21	-0.2	-0.21
NUDT21	16q12.2	-0.2	-0.22
TMEM119	12q23.3	-0.2	-0.22
KLHL2	4q21.2	-0.2	-0.22
DSCC1	8q24.12	-0.2	-0.22
FAM118B	11q24.2	-0.2	-0.26
MCPH1	8p23.1	-0.2	-0.22
DTD2	14q12	-0.2	-0.28
ZNF710	15q26.1	-0.2	-0.17
MCMBP	10q26.11	-0.2	-0.21
RELL1	4p14	-0.2	-0.21
CXORF21	Xp21.2	-0.2	-0.15
GPR63	6q16.1-q16.3	-0.2	-0.25
ERMAP	1p34.2	-0.2	-0.21
ZNF582	19q13.43	-0.2	-0.17
ARL11	13q14.2	-0.2	-0.2
PARP9	3q21	-0.2	-0.2
CEP78	9q21.2	-0.2	-0.19
ZAK	2q24.2	-0.2	-0.27
MAK16	8p12	-0.2	-0.23
PLXDC2	10p12.31	-0.2	-0.19
MURC	9q31.1	-0.2	-0.31
RNF38	9p13	-0.2	-0.17
C21ORF91	21q21.1	-0.2	-0.2
DCUN1D1	3q26.3	-0.2	-0.24
CCNJ	10q23.33	-0.2	-0.27
MFSD6	2q32.2	-0.2	-0.15
PXK	3p14.3	-0.2	-0.26
TMEM132A	11q12.2	-0.2	-0.28
PPP2R3C	14q13.2	-0.2	-0.3
MARCH1	4q32.2	-0.2	-0.19
NWD1	19p13.11	-0.2	-0.24
RFWD3	16q23.1	-0.2	-0.17
FBXW7	4q31.3	-0.2	-0.17
ZBTB1	14q23.3	-0.2	-0.19
TRAK1	3p22.1	-0.2	-0.18
SACM1L	3p21.3	-0.2	-0.22
TMEM30A	6q14.1	-0.2	-0.3
LIMCH1	4p13	-0.2	-0.14
CACNA2D3	3p21.1	-0.2	-0.2
TRERF1	6p21.1-p12.1	-0.2	-0.16
CAND2	3p25.2	-0.2	-0.19
N4BP3	5q35.3	-0.2	-0.29
FBXL7	5p15.1	-0.2	-0.21
TBC1D12	10q23.33	-0.2	-0.16
FAM214A	15q21.2-q21.3	-0.2	-0.15
SLC7A11	4q28.3	-0.2	-0.27
CHST7	Xp11.23	-0.2	-0.19
CLDND1	3q12.1	-0.2	-0.26
RAD18	3p25.3	-0.2	-0.28
AGPAT4	6q26	-0.2	-0.23
TRAPPC6B	14q21.1	-0.2	-0.2
HNRNPA3	2q31.2	-0.2	-0.19
PHTF2	7q11.23-q21	-0.2	-0.23
SOCS4	14q22.1	-0.2	-0.2
ZNF286A	17p11.2	-0.2	-0.2
SENP7	3q12	-0.2	-0.18
ARID1B	6q25.1	-0.2	-0.21
KIAA1257	3q21.3	-0.2	-0.2
TC2N	14q32.12	-0.2	-0.18
NYNRIN	14q12	-0.2	-0.18
ZNF624	17p11.2	-0.2	-0.23
ARHGAP20	11q23.1	-0.2	-0.25
TMEM181	6q25.3	-0.2	-0.3
SLAIN2	4p11	-0.2	-0.22
ZNF492	19p12	-0.2	-0.24
ARHGAP23	17q12	-0.2	-0.19
RNF182	6p23	-0.2	-0.29
CCDC126	7p15.3	-0.2	-0.3
GPR141	7p14.1	-0.2	-0.17
CBARP	19p13.3	-0.2	-0.25
LILRA5	19q13.4	-0.2	-0.19
SAMHD1	20pter-q12	-0.2	-0.2
KCTD20	6p21.31	-0.2	-0.21
ERC2	3p14.3	-0.2	-0.32
CCDC69	5q33.1	-0.2	-0.17
ALKBH8	11q22.3	-0.2	-0.19
BCL6B	17p13.1	-0.2	-0.17
GPR162	12p13	-0.2	-0.22
PCDH17	13q21.1	-0.2	-0.17
MAMDC2	9q21.12	-0.2	-0.32
HNRNPLL	2p22.1	-0.2	-0.18
ZNF670	1q44	-0.2	-0.2
CLEC6A	12p13	-0.2	-0.22
OSTM1	6q21	-0.2	-0.34
GPR180	13q32.1	-0.2	-0.29
RBM15B	3p21.2	-0.2	-0.23
TMEM229B	14q24.1	-0.2	-0.21
ADGRL4	1p33-p32	-0.2	-0.16
MS4A6A	11q12.1	-0.2	-0.17
AZI2	3p24.1	-0.2	-0.24
ZNF567	19q13.12	-0.2	-0.16
A2M	12p13.31	-0.19	-0.18
ACTN1	14q24|14q22-q24	-0.19	-0.24
JAG1	20p12.1-p11.23	-0.19	-0.15
APLNR	11q12	-0.19	-0.15
AMPD3	11p15	-0.19	-0.24
AOAH	7p14.2	-0.19	-0.14
APBB2	4p13	-0.19	-0.18
BCL9	1q21	-0.19	-0.17
CCIN	9p13.3	-0.19	-0.26
CD47	3q13.1-q13.2	-0.19	-0.23
CMKLR1	12q24.1	-0.19	-0.23
SCLT1	4q28.2	-0.19	-0.15
PLK3	1p34.1	-0.19	-0.2
COL5A2	2q14-q32	-0.19	-0.26
COL12A1	6q12-q13	-0.19	-0.25
DNMT1	19p13.2	-0.19	-0.19
DOK1	2p13	-0.19	-0.2
EDNRA	4q31.22	-0.19	-0.21
PHC2	1p34.3	-0.19	-0.25
EIF4G2	11p15	-0.19	-0.26
EML1	14q32	-0.19	-0.18
ERG	21q22.3	-0.19	-0.17
ETS1	11q23.3	-0.19	-0.17
ETV6	12p13	-0.19	-0.26
GNB1	1p36.33	-0.19	-0.21
HAS2	8q24.12	-0.19	-0.33
HMGB1	13q12	-0.19	-0.17
AFAP1L1	5q32	-0.19	-0.16
HOXB9	17q21.3	-0.19	-0.26
IL3RA	Xp22.3 or Yp11.3	-0.19	-0.19
INHBA	7p15-p13	-0.19	-0.24
IRAK2	3p25.3	-0.19	-0.18
ITGA1	5q11.2	-0.19	-0.2
ITGB5	3q21.2	-0.19	-0.24
KCNJ12	17p11.2	-0.19	-0.22
KPNA5	6q22.1	-0.19	-0.19
LAMA4	6q21	-0.19	-0.26
LCP2	5q35.1	-0.19	-0.17
MCAM	11q23.3	-0.19	-0.19
ARL13B	3q11.1	-0.19	-0.19
NAP1L1	12q21.2	-0.19	-0.3
NCK1	3q21	-0.19	-0.18
NPY5R	4q32.2	-0.19	-0.15
OAS2	12q24.2	-0.19	-0.22
TNFRSF11B	8q24	-0.19	-0.21
PGD	1p36.22	-0.19	-0.2
PPP1R2	3q29	-0.19	-0.25
PRPSAP1	17q24-q25	-0.19	-0.17
RARG	12q13	-0.19	-0.2
RASA2	3q22-q23	-0.19	-0.17
RNASE6	14q11.2	-0.19	-0.18
RPL4	15q22	-0.19	-0.21
RPS12	6q23.2	-0.19	-0.31
PPM1J	1p13.2	-0.19	-0.23
SORT1	1p13.3|1p21.3-p13.1	-0.19	-0.18
SATB1	3p23	-0.19	-0.2
SET	9q34	-0.19	-0.21
SGCD	5q33-q34	-0.19	-0.24
SLC16A1	1p12	-0.19	-0.25
SMARCD3	7q35-q36	-0.19	-0.23
SS18	18q11.2	-0.19	-0.19
TMEM71	8q24.22	-0.19	-0.23
STAT1	2q32.2	-0.19	-0.17
TCEB3	1p36.1	-0.19	-0.25
TGFB2	1q41	-0.19	-0.17
TJP1	15q13	-0.19	-0.14
TNFAIP1	17q22-q23	-0.19	-0.17
TRPC4	13q13.3	-0.19	-0.16
UBE2D1	10q21.1	-0.19	-0.29
UCK2	1q23	-0.19	-0.29
USP1	1p31.3	-0.19	-0.18
FAM177B	1q41	-0.19	-0.16
ZNF135	19q13.4	-0.19	-0.16
ZNF148	3q21	-0.19	-0.17
SLC39A7	6p21.3	-0.19	-0.25
BRD3	9q34	-0.19	-0.18
PTP4A2	1p35	-0.19	-0.28
HIPK1	1p13.2	-0.19	-0.15
SPOP	17q21.33	-0.19	-0.24
CUL2	10p11.21	-0.19	-0.25
NDST2	10q22	-0.19	-0.18
CPZ	4p16.1	-0.19	-0.32
STX11	6q24.2	-0.19	-0.16
FUBP1	1p31.1	-0.19	-0.19
TAF1A	1q42	-0.19	-0.19
MTA2	11q12-q13.1	-0.19	-0.24
STK17A	7p13	-0.19	-0.23
ADAMTS2	5qter	-0.19	-0.24
NEK7	1q31.3	-0.19	-0.19
CYTIP	2q11.2	-0.19	-0.17
SH3PXD2A	10q24.33	-0.19	-0.21
HS2ST1	1p22.3	-0.19	-0.19
RAPGEF5	7p15.3	-0.19	-0.14
TMCC2	1q32.1	-0.19	-0.28
AKT3	1q44	-0.19	-0.13
ZBTB33	Xq23	-0.19	-0.2
SAE1	19q13.32	-0.19	-0.22
ABCC9	12p12.1	-0.19	-0.23
ARPC5	1q25.3	-0.19	-0.26
ARL4C	2q37.1	-0.19	-0.33
ABI2	2q33	-0.19	-0.19
LILRB2	19q13.4	-0.19	-0.18
DLC1	8p22	-0.19	-0.17
HMGN4	6p21.3	-0.19	-0.18
POSTN	13q13.3	-0.19	-0.27
NFAT5	16q22.1	-0.19	-0.19
SRSF10	1p36.11	-0.19	-0.24
MTHFD2	2p13.1	-0.19	-0.35
RALBP1	18p11.3	-0.19	-0.18
LINC00936	12q21.33	-0.19	-0.17
FAF1	1p33	-0.19	-0.18
MAP4K5	14q11.2-q21	-0.19	-0.17
NHSL2	Xq13.1	-0.19	-0.17
GLT1D1	12q24.33	-0.19	-0.36
ICE2	15q22.2	-0.19	-0.22
AAGAB	15q23	-0.19	-0.23
CCDC102B	18q22.1	-0.19	-0.24
RNF122	8p12	-0.19	-0.23
ZNF669	1q44	-0.19	-0.17
WLS	1p31.3	-0.19	-0.13
PCNXL2	1q42.2	-0.19	-0.21
CSRNP3	2q24.3	-0.19	-0.18
UXS1	2q12.2	-0.19	-0.21
MYCT1	6q25.2	-0.19	-0.13
ZNF430	19p12	-0.19	-0.19
RNF39	6p21.3	-0.19	-0.24
APOL4	22q11.2-q13.2	-0.19	-0.19
POLR2M	15q21.3	-0.19	-0.24
TMEM163	2q21.3	-0.19	-0.18
ZNF93	19p12	-0.19	-0.24
TMEM132B	12q24.31	-0.19	-0.23
DUBR	3q13.12	-0.19	-0.12
MIR4435-2HG	2q13	-0.19	-0.22
PHF13	1p36.31	-0.19	-0.21
HP1BP3	1p36.12	-0.19	-0.16
MEMO1	2p22-p21	-0.19	-0.27
RLIM	Xq13-q21	-0.19	-0.21
HERC5	4q22.1	-0.19	-0.15
PCDH12	5q31	-0.19	-0.14
MS4A4A	11q12	-0.19	-0.22
PCGF6	10q24.33	-0.19	-0.23
UBR5	8q22	-0.19	-0.22
SCARA3	8p21	-0.19	-0.24
TMEM117	12q12	-0.19	-0.31
CTDSPL2	15q15.3-q21.1	-0.19	-0.17
HOOK3	8p11.21	-0.19	-0.21
RASD1	17p11.2	-0.19	-0.19
MEGF11	15q22.31	-0.19	-0.29
ZNF559	19p13.2	-0.19	-0.16
RAB8B	15q22.2	-0.19	-0.22
KBTBD8	3p14	-0.19	-0.19
SKA2	17q22	-0.19	-0.18
EXOC6	10q23.33	-0.19	-0.22
NHLRC4	16p13.3	-0.19	-0.18
TET2	4q24	-0.19	-0.14
SSC5D	19q13.42	-0.19	-0.23
MAMSTR	19q13.33	-0.19	-0.2
KIF26B	1q44	-0.19	-0.29
ANO10	3p22.1	-0.19	-0.23
PRMT6	1p13.3	-0.19	-0.18
ANKRD34A	1q21.1	-0.19	-0.16
ITGA11	15q23	-0.19	-0.2
ZNF280C	Xq26.1	-0.19	-0.22
VASH1	14q24.3	-0.19	-0.13
CARD8	19q13.33	-0.19	-0.14
YPEL4	11q12.1	-0.19	-0.2
C1ORF112	1q24.2	-0.19	-0.25
PCID2	13q34	-0.19	-0.19
DOK5	20q13.2	-0.19	-0.43
RCC2	1p36.13	-0.19	-0.21
2006-09-01	Xq24	-0.19	-0.21
CYFIP1	15q11	-0.19	-0.19
PDGFC	4q32	-0.19	-0.23
WDR7	18q21.31	-0.19	-0.15
DDIAS	11q14.1	-0.19	-0.24
TMEM2	9q21.13	-0.19	-0.25
ZBTB38	3q23	-0.19	-0.28
HECW2	2q32.3	-0.19	-0.15
ADGRF5	6p12.3	-0.19	-0.16
FAM26E	6q22.1	-0.19	-0.18
GRAMD1A	19q13.13	-0.19	-0.22
CPNE5	6p21.1	-0.19	-0.21
IL33	9p24.1	-0.19	-0.2
NTAN1	16p13.11	-0.19	-0.19
SNX6	14q13.1	-0.19	-0.3
PARM1	4q13.3-q21.3	-0.19	-0.16
SIN3A	15q24.2	-0.19	-0.17
FBXW2	9q34	-0.19	-0.18
FBXO5	6q25.2	-0.19	-0.28
SACS	13q12	-0.19	-0.22
CHIC2	4q11	-0.19	-0.23
OSTF1	9q13-q21.2	-0.19	-0.22
LINC01119	2p21	-0.19	-0.27
NPTN	15q22	-0.19	-0.21
STAU2	8q21.11	-0.19	-0.23
TIFA	4q25	-0.19	-0.17
DKK3	11p15.2	-0.19	-0.18
DIMT1	5q12.1	-0.19	-0.31
PDLIM3	4q35	-0.19	-0.21
ZBTB47	3p22.1	-0.19	-0.22
GPBP1L1	1p34.1	-0.19	-0.17
FKBP10	17q21.2	-0.19	-0.31
LINC01366	5q35.1	-0.19	-0.25
TRNP1	1p36.11	-0.19	-0.36
CCSAP	1q42.13	-0.19	-0.24
MFSD2B	2p23.3	-0.19	-0.22
ZNF101	19p13.11	-0.19	-0.17
AGO3	1p34	-0.19	-0.17
SLC43A3	11q11	-0.19	-0.31
EHD4	15q11.1	-0.19	-0.15
PERP	6q24	-0.19	-0.26
CMPK2	2p25.2	-0.19	-0.17
LRRC4	7q31.3	-0.19	-0.21
ADCY3	2p23.3	-0.18	-0.24
ARHGDIB	12p12.3	-0.18	-0.21
BCAT1	12p12.1	-0.18	-0.37
BTK	Xq21.33-q22	-0.18	-0.14
C7	5p13	-0.18	-0.21
MPPED2	11p13	-0.18	-0.13
CACNB1	17q21-q22	-0.18	-0.2
CACNB3	12q13	-0.18	-0.22
CASP1	11q23	-0.18	-0.14
CASP3	4q34	-0.18	-0.31
CASP5	11q22.2-q22.3	-0.18	-0.24
CCND2	12p13	-0.18	-0.23
CD1D	1q23.1	-0.18	-0.15
CD44	11p13	-0.18	-0.31
CD53	1p13	-0.18	-0.16
CTSC	11q14.2	-0.18	-0.2
COL9A2	1p33-p32	-0.18	-0.2
CSNK1E	22q13.1	-0.18	-0.18
CYBB	Xp21.1	-0.18	-0.19
CYLD	16q12.1	-0.18	-0.14
C4ORF32	4q25	-0.18	-0.16
DHX8	17q21.31	-0.18	-0.19
HBEGF	5q23	-0.18	-0.24
EIF4E	4q23	-0.18	-0.21
FCGR1A	1q21.2-q21.3	-0.18	-0.21
FCGR2B	1q23	-0.18	-0.2
FGF1	5q31	-0.18	-0.24
FGF2	4q26	-0.18	-0.25
FGFR1	8p11.23-p11.22	-0.18	-0.21
NR5A2	1q32.1	-0.18	-0.2
PRICKLE2	3p14.1	-0.18	-0.17
RBMXL1	1p22.2	-0.18	-0.14
CHAC2	2p16	-0.18	-0.16
GNAI1	7q21	-0.18	-0.24
DCLK2	4q31.3	-0.18	-0.17
GPD2	2q24.1	-0.18	-0.18
GPLD1	6p22.1	-0.18	-0.21
HCLS1	3q13	-0.18	-0.13
HIP1	7q11.23	-0.18	-0.15
HK1	10q22	-0.18	-0.25
FOXN2	2p22-p16	-0.18	-0.17
TNC	9q33	-0.18	-0.27
ID3	1p36.13-p36.12	-0.18	-0.14
IL1R1	2q12	-0.18	-0.24
KCNA3	1p13.3	-0.18	-0.18
KCNJ2	17q24.3	-0.18	-0.21
PRSS35	6q14.2	-0.18	-0.23
IPO5	13q32.2	-0.18	-0.17
LAMA2	6q22-q23	-0.18	-0.19
LTBP2	14q24	-0.18	-0.2
SMAD7	18q21.1	-0.18	-0.15
MNDA	1q22	-0.18	-0.15
MSN	Xq11.1	-0.18	-0.21
NOV	8q24.1	-0.18	-0.23
OAZ2	15q22.31	-0.18	-0.2
PDE1A	2q32.1	-0.18	-0.28
PDGFRA	4q12	-0.18	-0.26
TMEM154	4q31.3	-0.18	-0.23
PIK3CA	3q26.3	-0.18	-0.19
2004-09-01	17q22	-0.18	-0.21
PPT1	1p32	-0.18	-0.14
PTGFR	1p31.1	-0.18	-0.28
PTPRC	1q31-q32	-0.18	-0.13
RALA	7p15-p13	-0.18	-0.24
RARB	3p24.2	-0.18	-0.16
RBP1	3q23	-0.18	-0.2
TRIM27	6p22	-0.18	-0.18
RFX3	9p24.2	-0.18	-0.16
RNF6	13q12.2	-0.18	-0.17
ROBO2	3p12.3	-0.18	-0.15
ROCK1	18q11.1	-0.18	-0.15
RPE	2q32-q33.3	-0.18	-0.21
SLC12A2	5q23.3	-0.18	-0.18
SLC14A1	18q11-q12	-0.18	-0.15
SMARCD2	17q23.3	-0.18	-0.27
SNAI1	20q13.2	-0.18	-0.23
ELOVL4	6q14	-0.18	-0.27
TGFB3	14q24	-0.18	-0.25
TNFAIP3	6q23	-0.18	-0.16
NUTM2D	10q23.2	-0.18	-0.17
FAM155A	13q33.3	-0.18	-0.24
UBE2E2	3p24.2	-0.18	-0.21
C1ORF140	1q41	-0.18	-0.18
LAPTM5	1p34	-0.18	-0.19
SHOC2	10q25	-0.18	-0.21
FAM198A	3p22.1	-0.18	-0.21
PICALM	11q14	-0.18	-0.16
GEMIN2	14q13	-0.18	-0.23
PPFIA2	12q21.31	-0.18	-0.17
SIGLEC5	19q13.3	-0.18	-0.12
FGF18	5q34	-0.18	-0.23
CDC123	10p13	-0.18	-0.26
HIST1H2BJ	6p22.1	-0.18	-0.2
USP13	3q26.2-q26.3	-0.18	-0.25
CNOT8	5q31-q33	-0.18	-0.22
SLIT2	4p15.2	-0.18	-0.29
THEMIS2	1p35.3	-0.18	-0.18
SLC4A8	12q13.13	-0.18	-0.18
ENTPD4	8p21.3	-0.18	-0.21
EDEM1	3p26.1	-0.18	-0.21
TRAM2	6p21.1-p12	-0.18	-0.33
KIAA0355	19q13.11	-0.18	-0.11
RNF144A	2p25.2	-0.18	-0.21
MRC2	17q23.2	-0.18	-0.32
IQSEC1	3p25.2	-0.18	-0.16
WDR1	4p16.1	-0.18	-0.21
TSPAN5	4q23	-0.18	-0.22
RBM7	11q23.1-q23.2	-0.18	-0.16
SPRY1	4q28.1	-0.18	-0.17
SMNDC1	10q23	-0.18	-0.23
CORO2B	15q23	-0.18	-0.27
TESK2	1p32	-0.18	-0.15
UBE2E3	2q32.1	-0.18	-0.21
TRIM16	17p11.2	-0.18	-0.27
USP39	2p11.2	-0.18	-0.22
NES	1q23.1	-0.18	-0.16
KDM5B	1q32.1	-0.18	-0.24
CBX1	17q21.32	-0.18	-0.27
ASCC3	6q16	-0.18	-0.26
PRSS23	11q14.1	-0.18	-0.17
PDCD10	3q26.1	-0.18	-0.27
MSL1	17q21.1	-0.18	-0.2
DUSP19	2q32.1	-0.18	-0.19
LINC01140	1p22.3	-0.18	-0.2
FAM76B	11q21	-0.18	-0.16
KCTD15	19q13.11	-0.18	-0.17
C1ORF54	1q21.2	-0.18	-0.2
ZNF329	19q13.43	-0.18	-0.12
GAL3ST4	7q22.1	-0.18	-0.2
FAM124B	2q36.2	-0.18	-0.19
ATP8B4	15q21.2	-0.18	-0.17
WDR76	15q15.3	-0.18	-0.17
CPED1	7q31.31	-0.18	-0.19
UBTD1	10q24.2	-0.18	-0.24
CCDC170	6q25.1	-0.18	-0.24
KIAA0226L	13q14.13	-0.18	-0.24
ZKSCAN2	16p12.1	-0.18	-0.2
EDEM3	1q25	-0.18	-0.21
TNKS2	10q23.3	-0.18	-0.17
CD300E	17q25.1	-0.18	-0.2
CSRNP2	12q13.11-q13.12	-0.18	-0.19
NIPA2	15q11.2	-0.18	-0.23
TSPAN14	10q23.1	-0.18	-0.18
NLRP3	1q44	-0.18	-0.15
DPY19L3	19q13.11	-0.18	-0.2
LINC00662	19q11	-0.18	-0.19
ZNF689	16p11.2	-0.18	-0.15
ARHGEF25	12q13.3	-0.18	-0.2
WDFY2	13q14.3	-0.18	-0.19
ANKRD35	1q21.1	-0.18	-0.22
IL21R	16p11	-0.18	-0.21
GLT8D2	12q	-0.18	-0.22
RASSF5	1q32.1	-0.18	-0.15
LYPD1	2q21.2	-0.18	-0.33
AMMECR1L	2q21	-0.18	-0.15
CRISPLD2	16q24.1	-0.18	-0.19
UTP18	17q21.33	-0.18	-0.16
PDIK1L	1p36.11	-0.18	-0.18
KLF3	4p14	-0.18	-0.19
TLR7	Xp22.3	-0.18	-0.15
TLR8	Xp22	-0.18	-0.17
SLC25A37	8p21.2	-0.18	-0.2
TXNDC2	null	-0.18	-0.15
RNF138	18q12.1	-0.18	-0.18
PPIL1	6p21.1	-0.18	-0.25
HHIPL1	14q32	-0.18	-0.17
FNDC1	6q25	-0.18	-0.2
LINC00839	10q11.21	-0.18	-0.19
FAM104A	17q25.1	-0.18	-0.27
MEDAG	13q12.3	-0.18	-0.27
LGALS12	11q13	-0.18	-0.23
FAM117B	2q33.2	-0.18	-0.18
SCIN	7p21.3	-0.18	-0.24
ANTXR2	4q21.21	-0.18	-0.19
TMEM255B	13q34	-0.18	-0.15
CCDC80	3q13.2	-0.18	-0.28
XXYLT1	3q29	-0.18	-0.25
ZDHHC22	14q24.3	-0.18	-0.17
GPR85	7q31	-0.18	-0.27
MARCH5	10q23.32-q23.33	-0.18	-0.21
PAK1IP1	6p24.2	-0.18	-0.26
PHIP	6q14	-0.18	-0.22
ANO1	11q13.3	-0.18	-0.15
TMEM39B	1p35.1	-0.18	-0.21
HEATR1	1q43	-0.18	-0.2
INTS10	8p21.3	-0.18	-0.23
KIAA1551	12p11.21	-0.18	-0.11
TRIM62	1p35.1	-0.18	-0.18
PNMAL1	19q13.32	-0.18	-0.24
TMEM39A	3q13.33	-0.18	-0.24
PI4K2A	10q24	-0.18	-0.18
PNRC2	1p36.11	-0.18	-0.18
MLXIP	12q24.31	-0.18	-0.2
DENND3	8q24.3	-0.18	-0.14
MAPRE1	20q11.1-q11.23	-0.18	-0.24
SLC2A12	6q23.2	-0.18	-0.32
DBNDD2	20q13.12	-0.18	-0.2
ZNF25	10p11.1	-0.18	-0.2
EFR3A	8q24.22	-0.18	-0.28
CEP68	2p14	-0.18	-0.14
RRP36	6p21.1	-0.18	-0.19
C3ORF70	3q27.2	-0.18	-0.15
PCDHAC2	5q31	-0.18	-0.19
PUM2	2p24.1	-0.18	-0.21
GPRIN3	4q22.1	-0.18	-0.16
ANGPTL2	9q34	-0.18	-0.15
HEY1	8q21	-0.18	-0.18
GTPBP4	10p15-p14	-0.18	-0.27
SLAIN1	13q22.3	-0.18	-0.17
C8ORF4	8p11.2	-0.18	-0.27
TMEM167B	1p13.3	-0.18	-0.21
NAV1	1q32.3	-0.18	-0.27
PCNP	3q12.3	-0.18	-0.19
AVEN	15q13.1	-0.18	-0.25
FAM13C	10q21.1	-0.18	-0.24
MAN1C1	1p35	-0.18	-0.29
BEND3	6q21	-0.18	-0.23
FANCM	14q21.2	-0.18	-0.17
SHF	15q21.1	-0.18	-0.23
STARD13	13q13.1	-0.18	-0.17
FCGR1C	1q21.2	-0.18	-0.17
ABHD17C	15q25.1	-0.18	-0.19
CNOT10	3p22.3	-0.18	-0.21
CHMP2B	3p11.2	-0.18	-0.26
ANKRD44	2q33.1	-0.18	-0.13
GIMAP2	7q36.1	-0.18	-0.13
BLOC1S6	15q21.1	-0.18	-0.18
CD300LB	17q25.1	-0.18	-0.2
GBGT1	9q34.13-q34.3	-0.18	-0.22
HEYL	1p34.3	-0.18	-0.15
RPS6KC1	1q41	-0.18	-0.2
PRR29	17q23.3	-0.18	-0.13
SEC22A	3q21.1	-0.18	-0.2
MOB1B	4q13.3	-0.18	-0.23
LAMP3	3q26.3-q27	-0.18	-0.2
TSTD2	9q22.33	-0.18	-0.15
SHISA2	13q12.13	-0.18	-0.25
LOC93622	4p16.1	-0.18	-0.17
AGO4	1p34	-0.18	-0.17
SENP1	12q13.1	-0.18	-0.22
NRBP1	2p23	-0.18	-0.25
BAZ2B	2q24.2	-0.18	-0.19
ZBTB8A	1p35.1	-0.18	-0.19
SOX8	16p13.3	-0.18	-0.16
PKNOX2	11q24.2	-0.18	-0.2
RFTN2	2q33.1	-0.18	-0.17
METTL4	18p11.32	-0.18	-0.18
NT5DC2	3p21.1	-0.18	-0.24
RAPH1	2q33	-0.18	-0.19
ACPP	3q22.1	-0.17	-0.26
ADCY1	7p12.3	-0.17	-0.17
ADSS	1q44	-0.17	-0.18
ALOX5AP	13q12	-0.17	-0.2
FAS	10q24.1	-0.17	-0.17
ART3	4q21.1|4p15.1-p14	-0.17	-0.15
DST	6p12.1	-0.17	-0.23
C1QB	1p36.12	-0.17	-0.16
CAMK4	5q21.3	-0.17	-0.14
CAPZA1	1p13.2	-0.17	-0.24
RUNX1T1	8q22	-0.17	-0.11
METTL6	3p25.1	-0.17	-0.25
CD14	5q31.1	-0.17	-0.21
CD80	3q13.3-q21	-0.17	-0.17
TNFRSF8	1p36	-0.17	-0.31
LONRF2	2q11.2	-0.17	-0.28
CDKN2B	9p21	-0.17	-0.13
CDKN2D	19p13	-0.17	-0.15
CHD4	12p13	-0.17	-0.18
CHI3L1	1q32.1	-0.17	-0.34
CNN2	19p13.3	-0.17	-0.15
COL8A2	1p34.2	-0.17	-0.24
COL15A1	9q21-q22	-0.17	-0.18
CPA3	3q24	-0.17	-0.14
CSF2RA	Xp22.32 and Yp11.3	-0.17	-0.12
DAXX	6p21.3	-0.17	-0.18
DDX6	11q23.3	-0.17	-0.19
EVC2	4p16.2	-0.17	-0.14
SLC26A2	5q31-q34	-0.17	-0.25
GPR183	13q32.3	-0.17	-0.19
ECT2	3q26.1-q26.2	-0.17	-0.29
MEGF9	9q32-q33.3	-0.17	-0.14
ELF1	13q13	-0.17	-0.13
EPHB1	3q21-q23	-0.17	-0.41
EPS15	1p32	-0.17	-0.14
EVI2A	17q11.2	-0.17	-0.16
EVI2B	17q11.2	-0.17	-0.13
FANCE	6p21.31	-0.17	-0.3
FCGR1B	1p11.2	-0.17	-0.19
FCGR3A	1q23	-0.17	-0.17
FGF12	3q28	-0.17	-0.18
FGF13	Xq26.3	-0.17	-0.18
GPC5	13q32	-0.17	-0.25
FKBP1B	2p23.3	-0.17	-0.19
FLNA	Xq28	-0.17	-0.17
FOLR2	11q13.3-q13.5	-0.17	-0.23
FPR3	19q13.3-q13.4	-0.17	-0.15
MTOR	1p36.2	-0.17	-0.16
XRCC6	22q13.2	-0.17	-0.2
GEM	8q13-q21	-0.17	-0.22
GJA3	13q12.11	-0.17	-0.14
GNG11	7q21	-0.17	-0.21
GNL1	6p21.3	-0.17	-0.16
GPR27	3p21-p14	-0.17	-0.22
GPR34	Xp11.4	-0.17	-0.14
GYPE	4q31.1	-0.17	-0.15
CFH	1q32	-0.17	-0.29
HTR2B	2q36.3-q37.1	-0.17	-0.22
UBLCP1	5q33.3	-0.17	-0.22
IFNAR2	21q22.11	-0.17	-0.18
IFNGR2	21q22.11	-0.17	-0.14
IL1RN	2q14.2	-0.17	-0.21
ITGAE	17p13	-0.17	-0.24
KCND1	Xp11.23	-0.17	-0.2
KCNQ3	8q24	-0.17	-0.23
LGALS9	17q11.2	-0.17	-0.2
ME2	18q21	-0.17	-0.19
MEF2A	15q26	-0.17	-0.11
MEIS2	15q14	-0.17	-0.14
MFAP3	5q32-q33.2	-0.17	-0.19
CITED1	Xq13.1	-0.17	-0.16
MX2	21q22.3	-0.17	-0.24
NINJ2	12p13	-0.17	-0.19
NPAT	11q22-q23	-0.17	-0.14
NTRK2	9q22.1	-0.17	-0.23
ODF2	9q34.11	-0.17	-0.17
OXTR	3p25	-0.17	-0.28
PAFAH1B1	17p13.3	-0.17	-0.15
PAFAH1B2	11q23	-0.17	-0.16
PDGFRB	5q33.1	-0.17	-0.18
PEG3	19q13.4	-0.17	-0.13
PKD2	4q22.1	-0.17	-0.15
POU4F3	5q32	-0.17	-0.13
PPP1R8	1p35.3	-0.17	-0.17
PRKACB	1p31.1	-0.17	-0.17
HTRA1	10q26.3	-0.17	-0.24
PTAFR	1p35-p34.3	-0.17	-0.17
PTGER1	19p13.1	-0.17	-0.16
PTGER4	5p13.1	-0.17	-0.13
PTK7	6p21.1-p12.2	-0.17	-0.22
RGL2	6p21.3	-0.17	-0.15
RANGAP1	22q13	-0.17	-0.14
RBBP4	1p35.1	-0.17	-0.19
RGS13	1q31.2	-0.17	-0.15
RTN1	14q23.1	-0.17	-0.17
CXCL12	10q11.1	-0.17	-0.16
TRA2B	3q26.2-q27	-0.17	-0.2
TUBB	6p21.33	-0.17	-0.23
SLIT3	5q35	-0.17	-0.14
C9ORF91	9q32	-0.17	-0.2
SP3	2q31	-0.17	-0.19
MIR100HG	11q24.1	-0.17	-0.22
NEK4	3p21.1	-0.17	-0.21
NR2F2	15q26	-0.17	-0.18
TLR2	4q32	-0.17	-0.14
C15ORF54	15q14	-0.17	-0.2
TRPM2	21q22.3	-0.17	-0.15
TRPS1	8q24.12	-0.17	-0.18
KNOP1	16p12.3	-0.17	-0.2
TNFSF4	1q25	-0.17	-0.19
UBE2I	16p13.3	-0.17	-0.24
VASP	19q13.32	-0.17	-0.17
WIPF1	2q31.1	-0.17	-0.08
WNT5A	3p21-p14	-0.17	-0.32
ZNF131	5p12	-0.17	-0.17
SPTSSA	14q13.1	-0.17	-0.27
ZNF180	19q13.2	-0.17	-0.15
SLBP	4p16.3	-0.17	-0.23
LOC401463	8q12.3	-0.17	-0.19
KATNBL1P6	6q24.3	-0.17	-0.23
ARID1A	1p35.3	-0.17	-0.16
ZNF286B	17p11.2	-0.17	-0.17
COPS3	17p11.2	-0.17	-0.19
CHST1	11p11.2	-0.17	-0.26
GAB3	Xq28	-0.17	-0.14
ADAM23	2q33	-0.17	-0.18
IER3	6p21.3	-0.17	-0.3
SOCS3	17q25.3	-0.17	-0.27
FCGR2C	1q23.3	-0.17	-0.12
RQCD1	2q35	-0.17	-0.16
RABEP1	17p13.2	-0.17	-0.19
ZW10	11q23.2	-0.17	-0.18
LARGE	22q12.3	-0.17	-0.2
WDR46	6p21.3	-0.17	-0.16
ATG5	6q21	-0.17	-0.32
ADAMTS4	1q21-q23	-0.17	-0.25
MICAL2	11p15.3	-0.17	-0.21
SDC3	1p35.2	-0.17	-0.23
NUP93	16q13	-0.17	-0.21
VPRBP	3p21.2	-0.17	-0.21
CCP110	16p12.3	-0.17	-0.14
ARMCX2	Xq22.1	-0.17	-0.16
PLPPR4	1p21.2	-0.17	-0.25
SV2A	1q21.2	-0.17	-0.17
USP15	12q14	-0.17	-0.17
TNFSF15	9q32	-0.17	-0.19
PIGK	1p31.1	-0.17	-0.22
MAMLD1	Xq28	-0.17	-0.19
GJC1	17q21.31	-0.17	-0.19
FRY	13q13.1	-0.17	-0.13
HNRNPA3P1	10q11.21	-0.17	-0.2
GDF11	12q13.2	-0.17	-0.18
RRAGB	Xp11.21	-0.17	-0.23
NOD1	7p14.3	-0.17	-0.17
SEMA6B	19p13.3	-0.17	-0.17
POLR3G	5q14.3	-0.17	-0.24
CELF2	10p13	-0.17	-0.17
AP4B1	1p13.2	-0.17	-0.15
ZNF460	19q13.4	-0.17	-0.15
FGL2	7q11.23	-0.17	-0.09
MAN1A2	1p13	-0.17	-0.13
MORF4	4q34.1	-0.17	-0.2
LILRB3	19q13.4	-0.17	-0.13
DDX52	17q21.1	-0.17	-0.21
EMILIN1	2p23.3-p23.2	-0.17	-0.24
BAZ1A	14q13.2	-0.17	-0.19
RNASE10	14q11.2	-0.17	-0.19
SEC23IP	10q25-q26	-0.17	-0.2
AKAP13	15q24-q25	-0.17	-0.17
CD300A	17q25.1	-0.17	-0.18
VSIG4	Xq12-q13.3	-0.17	-0.21
CLEC4G	19p13.2	-0.17	-0.26
LAYN	11q23.1	-0.17	-0.14
GNPTAB	12q23.2	-0.17	-0.19
LOC374443	12p13.31	-0.17	-0.14
TTC13	1q42.2	-0.17	-0.17
CCNJL	5q33.3	-0.17	-0.15
AKIRIN1	1p34.3	-0.17	-0.24
ZCCHC6	9q21	-0.17	-0.2
ZDHHC14	6q25.3	-0.17	-0.15
MZT1	13q22.1	-0.17	-0.21
SNIP1	1p34.3	-0.17	-0.15
QSER1	11p13	-0.17	-0.2
C14ORF37	14q23.1	-0.17	-0.23
CEP128	14q31.1	-0.17	-0.18
SVEP1	9q32	-0.17	-0.24
SIKE1	1p13.2	-0.17	-0.19
TMEM110	3p21.1	-0.17	-0.17
LBH	2p23.1	-0.17	-0.12
ITM2C	2q37	-0.17	-0.13
PTCHD4	6p12.3	-0.17	-0.25
TLR10	4p14	-0.17	-0.12
SPRY4	5q31.3	-0.17	-0.14
MARCH3	5q23.2	-0.17	-0.33
TCF7L1	2p11.2	-0.17	-0.15
MFRP	11q23	-0.17	-0.17
KCTD10	12q24.11	-0.17	-0.16
SPRTN	1q42.12-q43	-0.17	-0.17
CYB5R4	6pter-q22.33	-0.17	-0.2
PLEKHO1	1q21.2	-0.17	-0.2
CKLF	16q21	-0.17	-0.21
ABI3	17q21.3	-0.17	-0.14
USP44	12q22	-0.17	-0.15
ZNF644	1p22.2	-0.17	-0.18
DCUN1D5	11q22.3	-0.17	-0.22
CMSS1	3q12.1	-0.17	-0.25
AZIN1	8q22.3	-0.17	-0.27
TAGAP	6q25.3	-0.17	-0.13
C15ORF41	15q14	-0.17	-0.2
STK26	Xq26.2	-0.17	-0.2
ECSCR	5q31.2	-0.17	-0.14
RIMBP3C	22q11.21	-0.17	-0.16
RSPO3	6q22.33	-0.17	-0.22
TTL	2q13	-0.17	-0.23
PPIL4	6q25.1	-0.17	-0.22
KIAA1755	20q11.23	-0.17	-0.19
DTX3L	3q21.1	-0.17	-0.15
BCL11A	2p16.1	-0.17	-0.18
FAM19A4	3p14.1	-0.17	-0.16
GPR84	12q13.13	-0.17	-0.19
CCDC50	3q28	-0.17	-0.25
CPXM2	10q26.13	-0.17	-0.16
CYTL1	4p16-p15	-0.17	-0.23
NLGN3	Xq13.1	-0.17	-0.17
RSBN1	1p13.2	-0.17	-0.13
PDP1	8q22.1	-0.17	-0.26
OTUD4	4q31.21	-0.17	-0.19
SLC35F2	11q22.3	-0.17	-0.17
PTRF	17q21.2	-0.17	-0.15
SAMD9	7q21.2	-0.17	-0.2
SYTL2	11q14	-0.17	-0.23
DPP8	15q22	-0.17	-0.14
HEATR3	16q12.1	-0.17	-0.23
CDCA4	14q32.33	-0.17	-0.19
UACA	15q22-q24	-0.17	-0.2
THAP1	8p11.21	-0.17	-0.16
CENPQ	6p12.3	-0.17	-0.17
KIRREL	1q23.1	-0.17	-0.21
NCBP3	17p13.2	-0.17	-0.11
MTF2	1p22.1	-0.17	-0.17
SCAF8	6q25.1-q25.3	-0.17	-0.18
WDR47	1p13.3	-0.17	-0.13
CCDC88A	2p16.1	-0.17	-0.18
TBC1D23	3q12.2	-0.17	-0.21
GLT8D1	3p21.1	-0.17	-0.29
ZNF423	16q12	-0.17	-0.14
PLXND1	3q22.1	-0.17	-0.17
CTTNBP2NL	1p13.2	-0.17	-0.18
MPRIP	17p11.2	-0.17	-0.15
RFTN1	3p24.3	-0.17	-0.14
PSME4	2p16.2	-0.17	-0.19
NCAPD3	11q25	-0.17	-0.18
PCDHGC5	5q31	-0.17	-0.16
ANGEL1	14q24.3	-0.17	-0.16
GRIP1	12q14.3	-0.17	-0.2
RYBP	3p13	-0.17	-0.21
DAAM2	6p21.2	-0.17	-0.2
GLTSCR1L	6p21.1	-0.17	-0.15
PIGN	18q21.33	-0.17	-0.2
RAB38	11q14	-0.17	-0.19
RPL7L1	6p21.1	-0.17	-0.19
FLRT2	14q24-q32	-0.17	-0.19
SERHL2	22q13	-0.17	-0.2
GIMAP8	7q36.1	-0.17	-0.13
MEIS3	19q13.32	-0.17	-0.25
ATXN7L3	17q21.31	-0.17	-0.2
SIGLEC10	19q13.3	-0.17	-0.16
NAV3	12q21.2	-0.17	-0.35
REEP3	10q21.3	-0.17	-0.21
ZDHHC20	13q12.11	-0.17	-0.17
ZNF30	19q13.11	-0.17	-0.13
PLEKHG5	1p36.31	-0.17	-0.16
TBC1D32	6q22.31	-0.17	-0.22
RIMKLB	12p13.31	-0.17	-0.17
FBXO33	14q21.1	-0.17	-0.17
WDR48	3p21.33	-0.17	-0.19
LRFN1	19q13.2	-0.17	-0.2
USP28	11q23	-0.17	-0.14
ZBTB12	6p21.33	-0.17	-0.2
ZSWIM6	5q12.1	-0.17	-0.18
ERI1	8p23.1	-0.17	-0.24
HAMP	19q13.1	-0.17	-0.26
ZNF410	14q24.3	-0.17	-0.2
SPOCD1	1p35.2	-0.17	-0.21
JAM2	21q21.2	-0.17	-0.16
MPP4	2q33.2	-0.17	-0.17
ANKRD40	17q21.33	-0.17	-0.15
MOXD1	6q23.2	-0.17	-0.21
ARHGEF26	3q25.2	-0.17	-0.2
NEXN	1p31.1	-0.17	-0.19
C10ORF12	10q24.1	-0.17	-0.2
LIN52	14q24.3	-0.17	-0.15
COL24A1	1p22.3	-0.17	-0.3
C19ORF38	19p13.2	-0.17	-0.17
HIVEP3	1p34	-0.17	-0.17
MEX3A	1q22	-0.17	-0.22
RBM18	9q33.2	-0.17	-0.16
RANBP6	9p24.1	-0.17	-0.16
CLUL1	18p11.32	-0.17	-0.15
FILIP1	6q14.1	-0.17	-0.15
C5AR2	19q13.33	-0.17	-0.12
ARFIP1	4q31.3	-0.17	-0.19
C11ORF96	11p11.2	-0.17	-0.21
ADAMTSL1	9p21.3	-0.17	-0.24
KMT5A	12q24.31	-0.17	-0.19
TNFAIP8L3	15q21.2	-0.17	-0.25
SBK1	16p11.2	-0.17	-0.16
TNFAIP8L1	19p13.3	-0.17	-0.11
ZFAND4	10q11.22	-0.17	-0.17
SHE	1q21.3	-0.17	-0.1
VGLL3	3p12.1	-0.17	-0.25
ZC3H7A	16p13-p12	-0.17	-0.16
GTPBP8	3q13.2	-0.17	-0.17
FHOD1	16q22	-0.17	-0.2
MDFIC	7q31.1-q31.2	-0.17	-0.19
EHD3	2p21	-0.17	-0.13
NPFFR1	10q21-q22	-0.17	-0.13
FBXO39	17p13.1	-0.17	-0.14
LMBR1	7q36	-0.17	-0.15
ATG3	3q13.2	-0.17	-0.18
POLR1E	9p13.2	-0.17	-0.14
CLEC7A	12p13.2	-0.17	-0.11
S100PBP	1p35.1	-0.17	-0.15
CASD1	7q21.3	-0.17	-0.27
UBE2Z	17q21.32	-0.17	-0.24
RILPL2	12q24.31	-0.17	-0.1
ADCY7	16q12.1	-0.16	-0.15
ADORA1	1q32.1	-0.16	-0.22
ADRBK2	22q12.1	-0.16	-0.16
ALDH1A3	15q26.3	-0.16	-0.26
SHROOM2	Xp22.3	-0.16	-0.15
ARL4D	17q21.31	-0.16	-0.3
UBR1	15q13	-0.16	-0.13
ATRX	Xq21.1	-0.16	-0.14
BMPR1A	10q22.3	-0.16	-0.14
C1QA	1p36.12	-0.16	-0.17
C3AR1	12p13.31	-0.16	-0.12
LDLRAD4	18p11.21	-0.16	-0.18
CAV1	7q31.1	-0.16	-0.24
RUNX2	6p21	-0.16	-0.23
RUNX1	21q22.3	-0.16	-0.26
CCNT2	2q21.3	-0.16	-0.13
CD4	12p13.31	-0.16	-0.14
TNFSF8	9q33	-0.16	-0.11
SIGLEC6	19q13.3	-0.16	-0.17
CD34	1q32	-0.16	-0.12
LYST	1q42.1-q42.2	-0.16	-0.13
CCR1	3p21	-0.16	-0.18
COL1A1	17q21.33	-0.16	-0.26
COL16A1	1p35-p34	-0.16	-0.2
CRYBB1	22q12.1	-0.16	-0.19
CD55	1q32	-0.16	-0.4
DYNC1LI2	16q22.1	-0.16	-0.18
TRDMT1	10p15.1	-0.16	-0.14
DUSP5	10q25	-0.16	-0.2
E2F6	2p25.1	-0.16	-0.18
EFNB2	13q33	-0.16	-0.12
CELSR2	1p21	-0.16	-0.11
EMP2	16p13.2	-0.16	-0.15
EPHB2	1p36.1-p35	-0.16	-0.22
EPHB4	7q22	-0.16	-0.16
EXTL3	8p21	-0.16	-0.17
FANCB	Xp22.2	-0.16	-0.19
FBLN2	3p25.1	-0.16	-0.12
MS4A2	11q12-q13	-0.16	-0.16
FCER1G	1q23	-0.16	-0.17
FGF7	15q21.2	-0.16	-0.19
FUT4	11q21	-0.16	-0.15
FYB	5p13.1	-0.16	-0.11
GABPA	21q21.3	-0.16	-0.13
GATA6	18q11.1-q11.2	-0.16	-0.24
GGT5	22q11.23	-0.16	-0.12
GLO1	6p21.3-p21.1	-0.16	-0.19
GLUL	1q31	-0.16	-0.19
GNAQ	9q21	-0.16	-0.14
GRM2	3p21.2	-0.16	-0.2
GSPT1	16p13.1	-0.16	-0.19
GSTM5	1p13.3	-0.16	-0.21
MSH6	2p16	-0.16	-0.19
GTF2H1	11p15.1-p14	-0.16	-0.2
H1F0	22q13.1	-0.16	-0.17
NCKAP1L	12q13.1	-0.16	-0.12
HIC1	17p13.3	-0.16	-0.15
AGFG1	2q36.3	-0.16	-0.19
HTR7	10q21-q24	-0.16	-0.16
ICAM2	17q23.3	-0.16	-0.14
IRF8	16q24.1	-0.16	-0.14
SP110	2q37.1	-0.16	-0.13
IL2RA	10p15-p14	-0.16	-0.31
IL4R	16p12.1-p11.2	-0.16	-0.24
IL7R	5p13	-0.16	-0.13
ITGA5	12q11-q13	-0.16	-0.29
KCNK1	1q42-q43	-0.16	-0.16
KIF5B	10p11.22	-0.16	-0.19
LGALS8	1q43	-0.16	-0.13
PIKFYVE	2q34	-0.16	-0.12
FADS1	11q12.2-q13.1	-0.16	-0.26
LOXL1	15q22	-0.16	-0.24
LYL1	19p13.2	-0.16	-0.14
TM4SF1	3q21-q25	-0.16	-0.25
MDFI	6p21	-0.16	-0.24
MEF2D	1q12-q23	-0.16	-0.15
MEIS3P1	17p12	-0.16	-0.17
ATXN3	14q21	-0.16	-0.14
MTF1	1p33	-0.16	-0.15
ZNF92	7q11.21	-0.16	-0.23
MYBPC2	19q13.33	-0.16	-0.21
MYH9	22q13.1	-0.16	-0.14
MYLK	3q21	-0.16	-0.16
NAP1L3	Xq21.3-q22	-0.16	-0.22
NCF4	22q13.1	-0.16	-0.17
NFE2L2	2q31	-0.16	-0.22
NID1	1q43	-0.16	-0.19
NOTCH2	1p13-p11	-0.16	-0.2
NOTCH3	19p13.2-p13.1	-0.16	-0.16
NVL	1q41-q42.2	-0.16	-0.25
CLDN11	3q26.2-q26.3	-0.16	-0.29
P2RY1	3q25.2	-0.16	-0.14
PBX2	6p21.3	-0.16	-0.13
C4ORF46	4q32.1	-0.16	-0.2
PDCD2	6q27	-0.16	-0.26
PDGFB	22q13.1	-0.16	-0.12
PLAT	8p12	-0.16	-0.12
PLEK	2p13.3	-0.16	-0.15
PLN	6q22.1	-0.16	-0.13
PRCP	11q14	-0.16	-0.16
PRELP	1q32	-0.16	-0.21
PREP	6q22	-0.16	-0.34
PRIM2	6p12-p11.1	-0.16	-0.21
PKIA	8q21.12	-0.16	-0.21
PTK2	8q24.3	-0.16	-0.15
PTPN4	2q14.2	-0.16	-0.14
PTPN13	4q21.3	-0.16	-0.09
RAB4A	1q42-q43	-0.16	-0.14
RNASE2	14q11.2	-0.16	-0.27
ABCE1	4q31	-0.16	-0.2
CLEC11A	19q13.3	-0.16	-0.16
CCL13	17q11.2	-0.16	-0.24
SELP	1q24.2	-0.16	-0.16
SHC4	15q21.1-q21.2	-0.16	-0.16
SIPA1	11q13	-0.16	-0.16
SLAMF1	1q23.3	-0.16	-0.13
SUMO2	17q25.1	-0.16	-0.22
SP100	2q37.1	-0.16	-0.1
SPIB	19q13.3-q13.4	-0.16	-0.19
SREBF2	22q13	-0.16	-0.14
TBXAS1	7q34-q35	-0.16	-0.14
TGFB1	19q13.1	-0.16	-0.18
TGFB1I1	16p11.2	-0.16	-0.16
TIE1	1p34-p33	-0.16	-0.11
ZNF431	19p12	-0.16	-0.14
TPM3	1q21.2	-0.16	-0.16
NR2C2	3p25	-0.16	-0.15
XRCC5	2q35	-0.16	-0.2
YWHAB	20q13.1	-0.16	-0.21
ZFP37	9q32	-0.16	-0.11
ZNF675	19p12	-0.16	-0.17
ZNF45	19q13.2	-0.16	-0.14
VEZF1	17q22	-0.16	-0.14
ZNF227	null	-0.16	-0.15
CSDE1	1p22	-0.16	-0.14
BRPF1	3p26-p25	-0.16	-0.13
FZD6	8q22.3-q23.1	-0.16	-0.35
SMARCA5	4q31.1-q31.2	-0.16	-0.15
MMP23B	1p36.3	-0.16	-0.19
LMO4	1p22.3	-0.16	-0.13
AOC3	17q21	-0.16	-0.18
DOCK11	Xq24	-0.16	-0.19
NRP1	10p12	-0.16	-0.18
BCL10	1p22	-0.16	-0.18
HERC1	15q22	-0.16	-0.13
CCRL2	3p21	-0.16	-0.21
PSTPIP2	18q12|tdb7990	-0.16	-0.11
CRLF1	19p12	-0.16	-0.21
PDLIM7	5q35.3	-0.16	-0.2
CYTH3	7p22.1	-0.16	-0.17
CD163	12p13.3	-0.16	-0.19
NDST3	4q26	-0.16	-0.26
ITGBL1	13q33	-0.16	-0.17
TP53I11	11p11.2	-0.16	-0.12
GNA14	9q21	-0.16	-0.15
FAM131B	7q34	-0.16	-0.15
ADAMTSL2	9q34.2	-0.16	-0.1
AREL1	14q24.3	-0.16	-0.16
RABGAP1L	1q24	-0.16	-0.24
ARHGAP25	2p13.3	-0.16	-0.09
EXOG	3p21.3	-0.16	-0.17
AMMECR1	Xq22.3	-0.16	-0.26
NUP153	6p22.3	-0.16	-0.13
TANK	2q24.2	-0.16	-0.2
SIGLEC14	19q13.4	-0.16	-0.09
ZNF197	3p21	-0.16	-0.21
STAG1	3q22.3	-0.16	-0.13
EIF1B	3p22.1	-0.16	-0.21
SPEG	2q35	-0.16	-0.27
MRVI1	11p15	-0.16	-0.13
CRTAP	3p22.3	-0.16	-0.27
NUP50	22q13.31	-0.16	-0.13
ZNF271P	18q12	-0.16	-0.16
HPSE	4q21.3	-0.16	-0.13
WDR3	1p12	-0.16	-0.16
LILRA1	19q13.4	-0.16	-0.1
ADAMTS5	21q21.3	-0.16	-0.18
WDHD1	14q22.2	-0.16	-0.23
ADAMTS7	15q24.2	-0.16	-0.16
SLC2A6	9q34	-0.16	-0.19
FZD10	12q24.33	-0.16	-0.21
SEC63	6q21	-0.16	-0.23
NXPH3	17q21.33	-0.16	-0.2
CBX3	7p15.2	-0.16	-0.23
C17ORF51	17p11.2	-0.16	-0.21
ZNF678	1q42.13	-0.16	-0.17
SESN3	11q21	-0.16	-0.21
PIWIL4	11q21	-0.16	-0.18
LRRC2	3p21.31	-0.16	-0.27
RNASEH2B	13q14.3	-0.16	-0.19
NDNF	4q27	-0.16	-0.27
B3GLCT	13q12.3	-0.16	-0.14
SMG1P2	16p11.2	-0.16	-0.13
CCDC178	18q12.1	-0.16	-0.06
TMEM156	4p14	-0.16	-0.09
DCAF17	2q31.1	-0.16	-0.12
FBXO11	2p16.3	-0.16	-0.18
PROSER1	13q13.3	-0.16	-0.12
SLC35G2	3q22.3	-0.16	-0.13
NANOS3	19p13.13	-0.16	-0.18
OR51E2	11p15	-0.16	-0.15
GDPD5	11q13.4-q13.5	-0.16	-0.21
TXNDC5	6p24.3	-0.16	-0.24
KAZALD1	10q24.31	-0.16	-0.23
ZNF578	19q13.41	-0.16	-0.14
C1QTNF6	22q13.1	-0.16	-0.19
HAUS1	18q21.1	-0.16	-0.21
DACT3	19q13.32	-0.16	-0.15
RPS6KL1	14q24.3	-0.16	-0.16
ZNF484	9q22.31	-0.16	-0.13
TVP23B	17p11.2	-0.16	-0.14
DYNC1LI1	3p22.3	-0.16	-0.19
CDC40	6q21	-0.16	-0.18
SGIP1	1p31.3	-0.16	-0.19
C11ORF73	11q14.2	-0.16	-0.26
OTUD6B	8q21.3	-0.16	-0.2
BRSK1	19q13.4	-0.16	-0.16
GPRC5B	16p12	-0.16	-0.12
CAB39	2q37.1	-0.16	-0.14
ATP8A2	13q12	-0.16	-0.19
FAM126A	7p15.3	-0.16	-0.28
CCDC117	22q12.1	-0.16	-0.22
TWIST2	2q37.3	-0.16	-0.14
ZNF503	10q22.2	-0.16	-0.13
SPPL2A	15q21.2	-0.16	-0.19
FBXO18	10p15.1	-0.16	-0.25
ITPRIP	10q25.1	-0.16	-0.13
KLHL23	2q31.1	-0.16	-0.11
RAMP2-AS1	17q21.31	-0.16	-0.1
SLC16A14	2q36.3	-0.16	-0.17
P2RY13	3q24	-0.16	-0.1
PRTG	15q21.3	-0.16	-0.27
WDR44	Xq24	-0.16	-0.12
PPM1K	4q22.1	-0.16	-0.17
ZRANB1	10q26.13	-0.16	-0.14
HAUS6	9p22.1	-0.16	-0.24
ASPN	9q22	-0.16	-0.22
VPS13C	15q22.2	-0.16	-0.13
QRICH1	3p21.31	-0.16	-0.21
BANK1	4q24	-0.16	-0.09
LOC284441	19p12	-0.16	-0.18
C9ORF40	9q21.13	-0.16	-0.21
FAM19A3	1p13.2	-0.16	-0.27
LARP6	15q23	-0.16	-0.18
TMEM200C	18p11.31	-0.16	-0.15
RHOBTB3	5q15	-0.16	-0.23
NTNG1	1p13.3	-0.16	-0.24
ICK	6p12.1	-0.16	-0.18
ZNF407	18q23	-0.16	-0.14
G2E3	14q12	-0.16	-0.16
MFN1	3q26.33	-0.16	-0.23
SCYL2	12q23.1	-0.16	-0.19
LRRC55	11q12.1	-0.16	-0.11
DAAM1	14q23.1	-0.16	-0.15
UTP6	17q11.2	-0.16	-0.13
ZNF609	15q22.31	-0.16	-0.18
CENPJ	13q12.12	-0.16	-0.16
UNC5B	10q22.1	-0.16	-0.13
FAM212B	1p13.2	-0.16	-0.14
MYO5C	15q21	-0.16	-0.13
IGSF10	3q25.1	-0.16	-0.21
PASK	2q37.3	-0.16	-0.08
RTKN2	10q21.2	-0.16	-0.17
MGA	15q14	-0.16	-0.17
MTUS2	13q12.3	-0.16	-0.22
TRIM2	4q31.3	-0.16	-0.14
MPEG1	11q12.1	-0.16	-0.14
SPECC1L	22q11.23	-0.16	-0.12
ICMT	1p36.21	-0.16	-0.2
NPTXR	22q13.1	-0.16	-0.32
ADAT1	16q23.1	-0.16	-0.15
RGMB	5q15	-0.16	-0.3
CLEC5A	7q33	-0.16	-0.13
LY96	8q21.11	-0.16	-0.29
KCNK13	14q32.11	-0.16	-0.17
UBQLN4	1q21	-0.16	-0.21
PANX1	11q21	-0.16	-0.26
FJX1	11p13	-0.16	-0.2
PMEPA1	20q13.31-q13.33	-0.16	-0.16
EMSY	11q13.5	-0.16	-0.13
PRTFDC1	10p12.1	-0.16	-0.2
SHD	19p13.3	-0.16	-0.16
ZNF620	3p22.1	-0.16	-0.15
PLSCR3	17p13.1	-0.16	-0.16
ENTPD7	null	-0.16	-0.23
MMS22L	6q16.1	-0.16	-0.23
CAMK1D	10p13	-0.16	-0.14
GOPC	6q21	-0.16	-0.25
TMSB15B	Xq22.2	-0.16	-0.18
ASPHD2	22q12.1	-0.16	-0.21
SLC39A10	2q32.3	-0.16	-0.18
ATP10A	15q11.2	-0.16	-0.19
EMBP1	1p11.2	-0.16	-0.14
SLC24A3	20p13	-0.16	-0.29
GALNT16	14q24.1	-0.16	-0.23
LIN9	1q42.12	-0.16	-0.16
PPM1H	12q14.1	-0.16	-0.35
GRAMD1B	11q24.1	-0.16	-0.2
EHBP1L1	11q13.1	-0.16	-0.13
CEACAM21	19q13.2	-0.16	-0.16
[truncated: 18,437 more rows]
