# Supplementary material for: Loss of cadherin related family member 5 (CDHR5) expression in clear cell renal cell carcinoma is a prognostic marker of disease progression
Source: Oncotarget. 2017 Aug 24;8(43):75076–86. doi: 10.18632/oncotarget.20507 (PMC5650401; doi:10.18632/oncotarget.20507)
Supplement: Supplementary file 3 [file oncotarget-08-75076-s003.xlsx]

## Sheet: top100_correlation
Supplementary Table 2. Top 100 Genes, mRNA expression of which is highly correlated to mRNA expression of CDHR5
RYK	3q22	-0.38	-0.43
BNIP2	15q22.2	-0.37	-0.44
CDYL	6p25.1	-0.35	-0.42
FCHSD2	11q13.4	-0.35	-0.33
HDGFRP3	15q25.2	-0.35	-0.41
KLC1	14q32.3	-0.33	-0.32
RBMS1	2q24.2	-0.33	-0.4
RAB31	18p11.3	-0.33	-0.38
EOGT	3p14.1	-0.33	-0.39
LRIG1	3p14	-0.33	-0.35
C1ORF216	1p34.3	-0.33	-0.33
PLS3	Xq23	-0.32	-0.38
CEP170	1q44	-0.32	-0.4
WDR82	3p21.2	-0.32	-0.35
MINA	3q11.2	-0.32	-0.44
POGLUT1	3q13.33	-0.32	-0.33
TWSG1	18p11.3	-0.32	-0.39
NXPE3	3q12.3	-0.32	-0.37
CRYBG3	3q11.2	-0.31	-0.36
ITGB1	10p11.2	-0.31	-0.38
KPNA1	3q21	-0.31	-0.34
CD200	3q13.2	-0.31	-0.28
TRIM37	17q23.2	-0.31	-0.32
TLE4	9q21.31	-0.31	-0.32
UBP1	3p22.3	-0.31	-0.33
EVI5	1p22.1	-0.31	-0.36
CD302	2q24.2	-0.31	-0.3
ARHGEF3	3p14.3	-0.31	-0.28
DNAJC10	2q32.1	-0.31	-0.36
ZNF532	18q21.32	-0.31	-0.34
ENAH	1q42.12	-0.31	-0.38
KBTBD2	7p14.3	-0.31	-0.36
ETV5	3q28	-0.3	-0.33
HIF1A	14q23.2	-0.3	-0.4
HSF2	6q22.31	-0.3	-0.41
PDE4B	1p31	-0.3	-0.37
ATP8B1	18q21.31	-0.3	-0.31
RCN2	15q23	-0.3	-0.39
TOP2B	3p24	-0.3	-0.33
UBE2E1	3p24.2	-0.3	-0.43
AP1S2	Xp22.2	-0.3	-0.32
ARHGEF2	1q21-q22	-0.3	-0.36
ARHGAP29	1p22.1	-0.3	-0.3
CACUL1	10q26.11	-0.3	-0.32
CEP76	18p11.21	-0.3	-0.29
PLEKHO2	15q22.1	-0.3	-0.29
FAM129A	1q25	-0.3	-0.33
MEX3B	15q25.2	-0.3	-0.35
HECA	6q23-q24	-0.3	-0.32
DISC1	1q42.1	-0.3	-0.29
AGXT2	5p13	0.43	0.48
SLC37A4	11q23.3	0.44	0.51
MST1	3p21	0.44	0.49
TECR	19p13.12	0.44	0.41
LOC148709	1q32.1	0.44	0.48
ARHGEF16	1p36.3	0.44	0.53
ANKS4B	16p12.2	0.44	0.55
AGT	1q42.2	0.45	0.43
CRAT	9q34.1	0.45	0.47
G6PC	17q21	0.45	0.49
GJB1	Xq13.1	0.45	0.52
SLC6A13	12p13.3	0.45	0.51
TM4SF5	17p13.3	0.45	0.57
ACBD4	17q21.31	0.45	0.51
CLRN3	10q26.2	0.45	0.49
IL22RA1	1p36.11	0.45	0.44
MARVELD3	16q22.2	0.45	0.51
GALM	2p22.1	0.45	0.45
ACY1	3p21.1	0.46	0.47
FUT6	19p13.3	0.46	0.49
STBD1	4q21.1	0.46	0.38
TMEM37	2q14.2	0.46	0.49
HDAC6	Xp11.23	0.46	0.52
TREH	11q23.3	0.46	0.51
TMEM120A	7q11.23	0.46	0.41
PECR	2q35	0.46	0.46
KLC4	6p21.1	0.46	0.55
CPN2	3q29	0.47	0.16
GPT	8q24.3	0.47	0.51
SLC22A18	11p15.5	0.47	0.48
CES2	16q22.1	0.47	0.6
SLC26A1	4p16.3	0.47	0.51
CDHR2	5q35.2	0.47	0.54
ALPI	2q37.1	0.48	0.47
HPN	19q13.12	0.48	0.51
USH1C	11p14.3	0.48	0.58
TM6SF2	19p13.3-p12	0.48	0.49
CAMSAP3	19p13.2	0.48	0.58
PKLR	1q21	0.49	0.58
SLC5A10	17p11.2	0.49	0.51
KHK	2p23.3	0.5	0.57
HNF1A	12q24.2	0.5	0.56
ERBB3	12q13	0.51	0.59
ENPP7	17q25.3	0.51	0.5
ACY3	11q13.2	0.52	0.63
NLRP6	11p15	0.53	0.5
MOGAT3	7q22.1	0.53	0.57
TMEM82	1p36.21	0.53	0.59
SLC23A3	2q35	0.58	0.58
SLC39A5	12q13.3	0.6	0.67
