# Supplementary material for: Loss of cadherin related family member 5 (CDHR5) expression in clear cell renal cell carcinoma is a prognostic marker of disease progression
Source: Oncotarget. 2017 Aug 24;8(43):75076–86. doi: 10.18632/oncotarget.20507 (PMC5650401; doi:10.18632/oncotarget.20507)
Supplement: Supplementary file 4 [file oncotarget-08-75076-s004.xlsx]

## Sheet: dataDEGs top 100
Supplementary Table 3. Top 100 genes differentially expressed in tumor samples with high and low CDHR5 mRNA expression
Gene	logFC	logCPM	p-value	FDR
CASP14	-9.10353	1.84507	0	0
HEPACAM2	-7.90261	3.64817	0	0
RHCG	-7.61865	5.96669	0	0
CALCA	-7.50567	1.52049	0	0
AQP6	-7.4276	5.59553	0	0
CYP2A6	-7.23748	1.54057	0	0
CGA	-7.23411	0.218176	0	0
LECT1	-7.18161	1.10309	0	0
CFTR	-7.14193	4.2509	0	0
ATP6V0A4	-7.07686	5.69418	0	0
PSG5	-7.04779	-0.0242607	0	0
ATP6V1G3	-7.03352	2.25431	0	0
SFTPB	-7.01876	2.50393	0	0
IRS4	-7.00755	-0.265375	0	0
PIP	-6.95237	1.16294	0	0
PAGE5	-6.92654	0.22395	0	0
PASD1	-6.92424	-0.770045	0	0
FOXI1	-6.86123	4.34155	0	0
NXF2	-6.74408	0.945038	0	0
SSX2	-6.71467	-0.640775	0	0
GPRC6A	-6.69277	-0.29222	0	0
HRG	-6.62985	3.9588	0	0
DMRT2	-6.60771	3.34977	0	0
TMEM213	-6.55669	5.07088	0	0
LRRTM1	-6.43572	0.693477	0	0
MAGEC2	-6.39021	0.125507	0	0
CLDN8	-6.32004	3.47972	0	0
NKX6-1	-6.3144	-0.275717	0	0
LHX9	-6.27179	-0.091363	0	0
SSX1	-6.26845	-0.288923	0	0
FBN3	-6.1947	1.56089	0	0
ATP6V0D2	-6.14416	5.61288	0	0
PLA2G4F	-6.14398	2.42686	0	0
SLC1A6	-6.13084	0.358053	0	0
PRSS38	-6.06338	-1.31923	0	0
XAGE1D	-6.03112	1.06144	0	0
PSG9	-5.97971	-0.565662	0	0
MOG	-5.96814	-0.578323	0	0
VCY	-5.91502	-1.75256	3.33e-290	6.7e-288
C8orf71	-5.74077	-1.58979	8.84e-295	1.87e-292
BSND	-5.58944	1.40754	0	0
PAGE2B	-5.57466	-0.490952	0	0
SLC26A7	-5.55748	4.36005	0	0
PAGE1	-5.54527	-2.05369	1.94e-243	2.71e-241
RHBG	-5.50945	2.34056	0	0
CTNNA2	-5.47382	-0.0149204	0	0
CRISP3	-5.46367	-0.500921	0	0
PSG4	-5.41763	1.01279	0	0
STAP1	-5.41419	3.19134	0	0
CCKAR	-5.32564	-1.52644	4.23e-280	7.47e-278
PKLR	1.47475	4.82597	1.99e-50	4.64e-49
TM4SF5	1.48018	3.35025	1.51e-50	3.55e-49
SLC22A6	1.48056	5.043	8.25e-51	1.94e-49
TMEM174	1.50067	4.2711	5.36e-52	1.29e-50
SLC39A5	1.50268	5.58262	2.95e-52	7.15e-51
GPT	1.51324	4.12195	8.44e-53	2.06e-51
SLC5A1	1.51492	6.06614	4.64e-53	1.14e-51
NLRP6	1.52127	2.05717	1.38e-52	3.35e-51
FADS6	1.53191	-0.943725	1.57e-46	3.43e-45
REG3A	1.58175	-2.47169	7.7e-31	1.23e-29
CDHR2	1.62655	4.78264	2.36e-60	6.58e-59
SLC22A12	1.64091	5.79106	2.05e-61	5.81e-60
ART1	1.67243	-2.24814	1.21e-37	2.25e-36
CPN2	1.7036	3.27137	2.11e-65	6.33e-64
G6PC	1.70615	3.32711	1.41e-65	4.28e-64
GLTPD2	1.70778	0.941874	1.27e-63	3.75e-62
VIL1	1.73124	4.35828	1.42e-67	4.4e-66
SLC22A7	1.7416	2.10677	1.12e-67	3.49e-66
ALLC	1.75182	-1.94433	1.62e-45	3.47e-44
ASPDH	1.77036	1.44529	8.4e-69	2.68e-67
PPP1R14D	1.77319	2.75248	3.81e-70	1.23e-68
MYO1A	1.78975	-0.964644	8.76e-60	2.41e-58
ANKFN1	1.79658	-2.16184	7.01e-45	1.49e-43
MS4A10	1.80616	-1.81996	2.63e-50	6.12e-49
UGT2A1	1.83158	-1.11427	8.16e-61	2.3e-59
TPD52L3	1.83466	-3.04155	2.12e-24	2.83e-23
ENPP7	1.83524	2.00835	4.2e-74	1.41e-72
SCRT1	1.83814	-1.63513	5.92e-54	1.48e-52
TREH	1.83823	1.36885	1.63e-73	5.43e-72
ALPPL2	1.86408	-2.93264	2.66e-28	3.97e-27
MOGAT3	1.89538	1.575	4.75e-78	1.68e-76
CYP4A11	1.91587	6.76093	1.69e-81	6.23e-80
CYP4A22	1.92709	-1.45302	6.72e-63	1.96e-61
LOC100133308	1.97952	-2.58098	6.48e-42	1.31e-40
EPS8L3	2.01746	2.3191	2.35e-88	9.43e-87
TMEM82	2.04007	2.25565	5.81e-90	2.37e-88
LOC388387	2.04106	4.19428	4.91e-91	2.03e-89
CRYBB3	2.09938	0.052143	6.52e-90	2.65e-88
ALPI	2.14602	3.83251	1.48e-99	6.6e-98
SLC6A19	2.15724	5.94313	7.29e-101	3.28e-99
SLC23A3	2.19618	5.54575	4.11e-104	1.9e-102
C11orf86	2.26721	1.27732	8.84e-108	4.23e-106
REG1B	2.33894	1.4652	7.66e-114	3.89e-112
PAX9	2.36147	0.245488	3.7e-112	1.87e-110
CRABP1	2.55482	2.17503	1.44e-134	9.15e-133
LHX3	2.81204	-2.87787	5.57e-57	1.46e-55
PGC	2.93652	-0.994779	4.16e-134	2.63e-132
S100G	3.12186	-0.0924848	7.7e-169	6.44e-167
LCN1	3.16013	-1.55855	1.34e-137	8.7e-136
MUC17	4.66062	1.69244	0	0
